# Supplementary material for: The dipeptide prolyl-hydroxyproline promotes cellular homeostasis and lamellipodia-driven motility via active β1-integrin in adult tendon cells
Source: J Biol Chem. 2021 May 23;297(1):100819. doi: 10.1016/j.jbc.2021.100819 (PMC8239475; doi:10.1016/j.jbc.2021.100819)
Supplement: Supplemental Table S3 [file mmc2.xlsx]

## Sheet: iTRAQ_#1
Name	SwissProt Accession	%Cov(95)	Distinct Peptides(95%)	24h + A	6h - B	24h - B	5d + B	3d - A	6h + A	Pool
Filamin-A	Q8BTM8	75.67	525	1	0.981748	0.990832	0.954993	0.990832	0.972747	0.990832
Actin, cytoplasmic 2	P63260	87.2	510	1	1	0.990832	1.00925	0.972747	0.946237	0.954993
Plectin	Q9QXS1	59.41	478	1.01859	0.990832	1	0.972747	0.990832	1.02802	1
Vimentin	P20152	83.05	332	1.02802	0.963829	1	1.05682	0.963829	0.937562	0.963829
Fibronectin	P11276	63.54	329	0.981748	0.928966	0.972747	1.02802	1.00925	0.954993	0.990832
Myosin-9	Q8VDD5	61.07	321	0.981748	0.990832	0.972747	0.972747	1	0.981748	1
Glyceraldehyde-3-phosphate dehydrogenase	P16858	82.28	304	0.981748	0.972747	0.972747	0.990832	1.00925	0.928966	0.963829
Elongation factor 1-alpha 1	P10126	76.84	302	0.963829	1	0.981748	1.00925	1.04713	0.870964	0.990832
Filamin-C	Q8VHX6	65.81	268	1.09648	0.946237	1.10662	0.148594	0.461318	0.505825	0.963829
Filamin-B	Q80X90	70.95	252	0.972747	0.990832	0.963829	0.981748	0.963829	0.972747	0.981748
Tubulin beta-5 chain	P99024	81.08	251	0.787046	0.580764	1.0666	0.280543	1.03753	0.405509	0.824138
Actin, aortic smooth muscle	P62737	82.76	237	1.41906	1.10662	1.10662	0.409261	0.42462	1.45881	1.38038
Actin, alpha skeletal muscle	P68134	76.66	212	0.879023	1.0666	0.954993	0.847227	0.711214	0.912011	0.895365
Collagen alpha-1(I) chain	P11087	62.7	204	0.744732	2.91072	0.30479	0.185353	0.133045	2.75423	1.1272
Alpha-enolase	P17182	74.19	191	0.981748	1	0.990832	1.01859	1.00925	0.972747	0.990832
Beta-actin-like protein 2	Q8BFZ3	56.12	188	1	1.18032	1.01859	0.751623	0.452898	1.40605	0.524807
Tubulin beta-4B chain	P68372	80.67	187	0.946237	0.83946	1.14815	0.37325	0.461318	1.0666	1.04713
Cytoplasmic dynein 1 heavy chain 1	Q9JHU4	40.91	185	0.758578	0.625173	0.937562	0.698232	0.711214	0.275423	0.772681
Talin-1	P26039	54.62	172	1	0.895365	0.816582	0.483059	0.654636	0.448745	0.816582
Prelamin-A/C	P48678	69.47	169	1.00925	0.972747	0.981748	1.03753	0.963829	1.01859	1.00925
Pyruvate kinase PKM	P52480	79.85	169	0.981748	0.981748	0.981748	0.981748	1.00925	1	0.981748
Clathrin heavy chain 1	Q68FD5	58.09	167	0.660693	0.751623	0.731139	0.666807	0.586138	0.263027	0.717794
ATP synthase subunit beta, mitochondrial	P56480	71.64	165	0.981748	0.954993	0.972747	1.01859	0.972747	0.981748	0.972747
Spectrin beta chain, non-erythrocytic 1	Q62261	51.12	157	0.963829	0.816582	0.972747	0.737904	0.544503	0.363078	0.946237
Spectrin alpha chain, non-erythrocytic 1	P16546	52.06	154	0.816582	0.672977	0.954993	1.20226	0.711214	0.201372	0.928966
Alpha-actinin-4	P57780	67.43	148	1.03753	0.737904	0.912011	0.380189	0.570164	0.394457	1.09648
Tubulin alpha-1A chain	P68369	78.94	148	1.03753	1.19124	1.14815	0.387258	0.124738	1.55597	0.524807
Tubulin alpha-1B chain	P05213	78.94	147	0.731139	0.724436	0.946237	0.937562	1.00925	0.972747	1.23595
Elongation factor 2	P58252	70.86	142	0.972747	1.00925	0.972747	0.92045	1.01859	0.963829	0.972747
Tubulin beta-2A chain	Q7TMM9	80.67	142	2.14783	1.38038	1.65959	0.666807	1	1.15878	2.26986
Annexin A2	P07356	73.45	137	1.00925	0.937562	0.990832	1.00925	1.00925	0.972747	1
Tubulin alpha-4A chain	P68368	71.65	132	0.92045	0.895365	1.25893	0.570164	0.847227	1.87068	0.92045
Vinculin	Q64727	70.17	131	0.981748	1	0.972747	0.981748	0.981748	0.990832	0.990832
60 kDa heat shock protein, mitochondrial	P63038	71.38	131	0.981748	0.972747	0.990832	1.00925	1	0.937562	0.990832
Heat shock protein HSP 90-beta	P11499	52.9	129	0.648634	1.57036	1.20226	0.549541	0.847227	0.376704	0.847227
Tubulin alpha-1C chain	P68373	79.29	128	0.570164	0.787046	0.704693	0.496592	0.319154	0.510505	0.401791
Collagen alpha-2(I) chain	Q01149	63.48	126	0.847227	1.75388	0.549541	0.366438	0.167494	2.05116	1.34276
Ras GTPase-activating-like protein IQGAP1	Q9JKF1	56.37	121	1.14815	0.77983	1.1272	0.625173	0.515229	0.30761	0.92045
Heat shock cognate 71 kDa protein	P63017	62.69	117	0.83946	1.40605	0.654636	0.270396	0.383707	0.847227	0.895365
Alpha-actinin-1	Q7TPR4	69.06	110	0.887156	0.895365	0.717794	0.487529	0.870964	0.376704	0.751623
Serpin H1	P19324	65.47	109	0.972747	1	0.990832	1	1.00925	1	0.990832
Plastin-3	Q99K51	68.57	102	0.963829	0.954993	0.963829	1.02802	0.963829	0.92045	0.963829
Fructose-bisphosphate aldolase A	P05064	71.15	102	0.483059	0.685488	0.554626	0.625173	0.420727	0.207014	1.11686
Endoplasmin	P08113	61.22	99	0.981748	0.981748	0.972747	0.972747	0.972747	0.963829	0.981748
Gelsolin	P13020	52.05	98	1	0.946237	0.954993	1.00925	0.946237	0.981748	0.981748
Lon protease homolog, mitochondrial	Q8CGK3	54.16	98	0.772681	0.413047	0.879023	0.831764	0.679204	0.121339	0.912011
Serine hydroxymethyltransferase, mitochondrial	Q9CZN7	61.51	98	0.972747	0.505825	0.824138	0.432514	0.496592	0.291072	0.717794
L-lactate dehydrogenase A chain	P06151	71.08	97	0.619441	0.83946	0.580764	0.316228	0.49204	0.322107	0.879023
Calumenin	O35887	66.35	97	0.990832	0.954993	0.990832	1.02802	1.02802	0.92045	0.963829
Tubulin beta-6 chain	Q922F4	72.93	97	1.1695	1.0666	0.870964	0.469894	0.549541	1.18032	0.928966
Myosin-10	Q61879	39.83	96	0.559758	0.870964	0.564937	1.5417	0.862979	0.510505	1.24738
Glutamate dehydrogenase 1, mitochondrial	P26443	66.85	96	1.22462	0.787046	1.07647	0.903649	0.711214	0.440555	0.92045
Reticulocalbin-3	Q8BH97	58.23	96	0.903649	0.895365	0.698232	0.83946	0.597035	0.597035	0.619441
Basement membrane-specific heparan sulfate proteoglycan core protein	Q05793	28.89	92	0.937562	0.383707	1	1.77011	0.903649	0.296483	0.928966
Calreticulin	P14211	75.96	92	0.954993	0.972747	0.972747	0.990832	1.00925	0.887156	0.972747
Phosphoglycerate mutase 1	Q9DBJ1	74.41	92	0.608135	0.717794	0.717794	0.685488	0.636796	0.277971	1.02802
Protein disulfide-isomerase A3	P27773	69.9	91	0.608135	0.60256	0.457088	0.744732	0.554626	0.366438	0.77983
Ribosome-binding protein 1	Q99PL5	53.89	89	0.698232	0.816582	0.597035	0.737904	0.515229	0.277971	0.903649
Fatty acid synthase	P19096	43.17	86	0.831764	1.11686	0.636796	0.824138	0.724436	0.501187	0.83946
ATP synthase subunit alpha, mitochondrial	Q03265	61.84	85	0.744732	0.496592	0.758578	0.870964	0.529663	0.346737	0.625173
S-formylglutathione hydrolase	Q9R0P3	83.33	85	0.704693	0.744732	1.01859	1.09648	0.564937	0.16293	0.60256
Transitional endoplasmic reticulum ATPase	Q01853	62.66	84	1.23595	1.02802	1.14815	0.544503	0.83946	0.409261	0.636796
Transketolase	P40142	65.65	84	0.77983	0.672977	0.816582	1.14815	0.895365	0.195884	0.654636
Heat shock protein HSP 90-alpha	P07901	50.89	84	0.731139	1.30617	1.14815	0.285759	0.870964	0.580764	0.619441
Chondroitin sulfate proteoglycan 4	Q8VHY0	36.61	83	1.48594	0.366438	1.21339	1.19124	1.6293	0.515229	0.972747
Alanine--tRNA ligase, cytoplasmic	Q8BGQ7	62.29	82	1.14815	0.625173	0.765597	0.554626	0.625173	0.42462	0.724436
Dihydropyrimidinase-related protein 2	O08553	73.08	82	0.946237	0.654636	1.15878	1.13763	0.60256	0.461318	0.847227
Peptidyl-prolyl cis-trans isomerase A	P17742	69.51	82	0.963829	0.937562	0.981748	1.00925	1.00925	0.972747	0.937562
WD repeat-containing protein 1	O88342	63.2	81	0.801678	0.981748	0.679204	0.349945	0.235505	0.501187	0.685488
Myoferlin	Q69ZN7	42.14	76	1.03753	0.515229	1.11686	0.654636	1.07647	0.416869	0.772681
Prolow-density lipoprotein receptor-related protein 1	Q91ZX7	18	76	0.937562	0.328095	0.879023	1.5417	0.946237	0.436516	1
Protein disulfide-isomerase	P09103	67.98	76	0.963829	0.990832	0.963829	0.990832	0.972747	0.954993	0.972747
Aconitate hydratase, mitochondrial	Q99KI0	62.05	76	0.954993	0.591562	0.809096	1.07647	0.416869	0.210863	1.02802
Mitochondrial 10-formyltetrahydrofolate dehydrogenase	Q8K009	65.01	75	0.954993	0.452898	0.772681	1.20226	0.963829	0.265461	0.660693
Heat shock 70 kDa protein 1A	Q61696	58.03	74	0.879023	0.666807	0.711214	1.10662	0.870964	0.436516	0.862979
Endoplasmic reticulum chaperone BiP	P20029	58.78	73	0.831764	0.887156	0.83946	0.390841	1.00925	0.432514	0.57544
NADH-cytochrome b5 reductase 3	Q9DCN2	70.43	73	0.903649	0.233346	0.591562	0.946237	0.636796	0.244343	0.954993
Tubulin beta-3 chain	Q9ERD7	58	73	0.946237	0.903649	1	0.887156	0.870964	1.03753	1.03753
Microtubule-associated protein 4	P27546	59.73	71	1.07647	0.92045	0.642688	0.619441	0.724436	0.199526	1.0666
Staphylococcal nuclease domain-containing protein 1	Q78PY7	61.1	70	1.20226	1.03753	0.963829	0.685488	0.672977	0.630957	0.963829
Phosphoglycerate kinase 1	P09411	72.18	70	0.981748	1	0.981748	0.972747	0.981748	0.963829	0.990832
Prolyl 4-hydroxylase subunit alpha-1	Q60715	63.48	70	0.92045	0.704693	0.758578	1.23595	0.461318	0.288403	0.809096
Bifunctional glutamate/proline--tRNA ligase	Q8CGC7	45.77	69	1.02802	0.794328	0.870964	0.685488	0.597035	0.328095	0.691831
Moesin	P26041	60.83	69	0.698232	0.654636	0.539511	0.549541	0.862979	0.416869	1.07647
Stress-70 protein, mitochondrial	P38647	67.01	69	1.21339	0.597035	0.717794	0.203236	0.613762	0.356451	0.751623
Fibulin-2	P37889	35.79	68	0.698232	0.11695	0.564937	1.94089	1.57036	0.212814	0.83946
Heterogeneous nuclear ribonucleoprotein K	P61979	56.59	68	0.963829	0.963829	1.01859	0.334195	0.501187	0.452898	0.972747
Galectin-1	P16045	89.63	68	0.981748	0.990832	0.990832	1.01859	1.00925	0.937562	0.972747
Ubiquitin-like modifier-activating enzyme 1	Q02053	58.41	67	0.92045	0.816582	0.847227	0.636796	0.660693	0.328095	0.787046
Cullin-associated NEDD8-dissociated protein 1	Q6ZQ38	41.06	67	1.05682	0.937562	0.77983	0.765597	0.465586	0.570164	0.758578
Phosphoenolpyruvate carboxykinase [GTP], mitochondrial	Q8BH04	61.56	67	1.08643	0.483059	0.636796	0.954993	0.744732	0.597035	0.870964
Glucose-6-phosphate isomerase	P06745	62.01	67	0.630957	0.630957	0.519996	0.870964	0.660693	0.235505	0.47863
Annexin A1	P10107	69.94	67	0.963829	0.990832	0.963829	0.990832	1	0.972747	0.981748
Vigilin	Q8VDJ3	42.51	66	0.963829	1.49968	0.937562	0.619441	1.04713	0.586138	0.972747
Coatomer subunit alpha	Q8CIE6	43.46	65	0.794328	1.04713	0.92045	1.07647	0.824138	0.554626	0.937562
EH domain-containing protein 2	Q8BH64	72.93	65	1.38038	0.570164	1.13763	0.316228	0.625173	0.2208	0.625173
Triosephosphate isomerase	P17751	69.23	65	0.972747	0.972747	0.963829	1.02802	1.01859	0.928966	0.981748
Beta-enolase	P21550	41.47	65	1.30617	0.619441	1.00925	0.809096	1.05682	0.183654	0.928966
Unconventional myosin-Ic	Q9WTI7	50.24	64	1.03753	0.444631	0.972747	0.457088	0.515229	0.30479	0.554626
Neutral alpha-glucosidase AB	Q8BHN3	49.15	64	0.963829	0.801678	1	0.879023	0.711214	0.436516	0.758578
Dolichyl-diphosphooligosaccharide--protein glycosyltransferase subunit 1	Q91YQ5	55.43	64	0.831764	0.765597	0.870964	0.672977	0.448745	0.416869	0.809096
Aldehyde dehydrogenase, mitochondrial	P47738	68.98	63	0.870964	0.469894	0.751623	1.2942	0.809096	0.111686	0.855067
Importin subunit beta-1	P70168	46.23	60	1.05682	1.33045	1.1695	0.47863	0.685488	0.608135	0.879023
Citrate synthase, mitochondrial	Q9CZU6	42.46	60	1.90546	1.11686	1.02802	1.33045	0.887156	1.5417	1.05682
Delta-1-pyrroline-5-carboxylate synthase	Q9Z110	53.46	59	0.981748	0.672977	1.0666	0.2208	0.37325	0.413047	0.613762
Dolichyl-diphosphooligosaccharide--protein glycosyltransferase subunit 2	Q9DBG6	52.14	58	1.13763	0.972747	0.928966	0.895365	0.57544	0.496592	0.751623
Macrophage migration inhibitory factor	P34884	71.3	58	0.343558	0.847227	0.787046	0.267917	0.242103	0.772681	0.469894
Cytoskeleton-associated protein 4	Q8BMK4	60.52	57	0.972747	0.990832	0.963829	0.954993	0.954993	1.00925	0.972747
Heterogeneous nuclear ribonucleoprotein M	Q9D0E1	51.17	56	0.855067	0.809096	0.809096	0.685488	0.758578	0.356451	0.549541
Caveolae-associated protein 1	O54724	51.79	56	1.34276	0.731139	1.7378	0.251189	0.356451	0.625173	1.14815
Annexin A6	P14824	62.7	55	0.717794	0.549541	0.731139	0.654636	0.428549	0.409261	0.879023
Protein ERGIC-53	Q9D0F3	51.64	55	0.928966	0.711214	0.855067	1.02802	0.505825	0.591562	0.972747
Fascin	Q61553	52.74	54	0.879023	1.38038	0.887156	0.505825	0.895365	0.570164	0.758578
UDP-glucose:glycoprotein glucosyltransferase 1	Q6P5E4	39.26	53	1.08643	0.564937	0.83946	0.505825	0.448745	0.340408	0.564937
PDZ and LIM domain protein 1	O70400	66.67	53	0.591562	1.08643	0.564937	0.972747	0.246604	0.794328	1.18032
Myosin light polypeptide 6	Q60605	84.77	53	0.524807	0.529663	0.251189	0.461318	0.831764	0.510505	0.946237
Histone H2B type 1-C/E/G	Q6ZWY9	57.94	53	0.990832	0.963829	0.990832	1.04713	1	0.972747	0.972747
CAD protein	B2RQC6	31.91	52	1.08643	1.2942	1.45881	0.946237	0.758578	0.570164	0.895365
Protein transport protein Sec31A	Q3UPL0	41.38	52	0.731139	0.912011	0.608135	0.751623	0.413047	0.47863	0.580764
Collagen alpha-1(VI) chain	Q04857	39.22	52	0.946237	1.48594	0.570164	0.672977	0.376704	0.648634	1.00925
Aspartate aminotransferase, mitochondrial	P05202	68.84	52	0.847227	0.394457	0.751623	0.758578	0.648634	0.260615	0.534564
Dihydropyrimidinase-related protein 3	Q62188	63.51	52	0.92045	0.580764	0.672977	0.92045	0.672977	0.432514	0.847227
Elongation factor 1-gamma	Q9D8N0	51.26	52	0.625173	1.1695	0.981748	0.277971	1	0.448745	0.912011
Collagen alpha-2(VI) chain	Q02788	29.69	52	0.744732	0.928966	0.648634	0.483059	0.253513	0.954993	0.92045
Rab GDP dissociation inhibitor beta	Q61598	75.51	51	0.847227	0.809096	0.698232	0.483059	0.630957	0.226986	0.717794
Adenosine kinase	P55264	66.2	51	0.580764	0.679204	0.724436	0.679204	0.704693	0.169044	0.237684
Monofunctional C1-tetrahydrofolate synthase, mitochondrial	Q3V3R1	52.81	50	1.05682	0.483059	0.794328	0.981748	0.758578	0.248886	0.895365
Calpain-2 catalytic subunit	O08529	56.57	50	1.02802	0.672977	1.07647	0.487529	0.751623	0.283139	0.505825
Peptidyl-prolyl cis-trans isomerase FKBP9	Q9Z247	50.18	50	0.440555	0.737904	0.57544	1.6293	0.636796	0.124738	0.895365
Protein S100-A4	P07091	45.54	50	0.946237	0.963829	1.0666	1.00925	0.981748	0.824138	0.972747
MICOS complex subunit Mic60	Q8CAQ8	50.99	49	1.15878	0.60256	0.928966	1.15878	0.787046	0.413047	1.22462
Annexin A5	P48036	76.18	49	1	0.954993	0.963829	1.04713	0.990832	1.04713	0.990832
Receptor of activated protein C kinase 1	P68040	69.09	49	1.10662	0.903649	0.990832	0.483059	0.319154	0.580764	0.972747
Poly(rC)-binding protein 1	P60335	72.75	49	0.83946	0.847227	0.954993	0.501187	0.346737	0.698232	1.03753
Serpin B6	Q60854	61.9	48	0.862979	0.619441	0.787046	0.37325	0.619441	0.267917	0.461318
Cofilin-1	P18760	74.7	48	1	1.01859	1	1.02802	1.05682	0.903649	0.990832
Zyxin	Q62523	37.41	48	0.794328	1.55597	0.847227	1.15878	0.895365	2.05116	1.20226
Nucleoside diphosphate kinase B	Q01768	83.55	47	0.483059	0.981748	1.20226	0.660693	0.630957	0.101859	1.01859
AP-2 complex subunit beta	Q9DBG3	45.04	46	0.887156	0.83946	0.737904	0.744732	0.515229	0.359749	0.809096
ADP/ATP translocase 1	P48962	57.38	46	0.946237	0.474242	0.831764	0.515229	0.758578	0.737904	0.724436
14-3-3 protein zeta/delta	P63101	70.61	46	0.691831	0.597035	0.613762	0.564937	0.672977	0.157036	0.862979
60S acidic ribosomal protein P0	P14869	68.77	46	0.937562	1.19124	1.09648	0.157036	0.879023	0.416869	0.570164
Heat shock 70 kDa protein 1-like	P16627	35.88	46	1.05682	1.18032	0.963829	0.809096	0.92045	0.794328	0.990832
Coatomer subunit beta	Q9JIF7	42.71	45	0.824138	1.10662	0.83946	0.937562	0.809096	0.270396	0.751623
E3 ubiquitin-protein ligase NEDD4	P46935	43.86	45	0.816582	0.912011	0.847227	0.737904	0.765597	0.660693	0.660693
Pyruvate carboxylase, mitochondrial	Q05920	38.71	45	1.30617	0.765597	0.564937	1.33045	0.398107	0.758578	0.879023
Trifunctional enzyme subunit alpha, mitochondrial	Q8BMS1	48.62	45	0.895365	0.608135	0.672977	0.912011	0.529663	0.233346	0.570164
T-complex protein 1 subunit epsilon	P80316	58.04	45	0.912011	1.19124	0.895365	0.409261	0.801678	0.401791	0.895365
Malate dehydrogenase, mitochondrial	P08249	66.57	45	0.981748	0.457088	0.879023	1.0666	0.672977	0.496592	0.83946
Leucine-rich PPR motif-containing protein, mitochondrial	Q6PB66	36.42	44	1.1695	0.870964	1.18032	0.887156	0.928966	0.260615	0.619441
Leucine--tRNA ligase, cytoplasmic	Q8BMJ2	38.62	44	1.25893	0.903649	0.946237	0.301995	0.444631	0.570164	0.787046
Prolyl endopeptidase	Q9QUR6	53.1	44	1.0666	0.954993	0.83946	0.510505	0.625173	0.758578	0.737904
Talin-2	Q71LX4	26.61	44	1.30617	0.963829	1.09648	1.0666	0.972747	0.544503	0.963829
26S proteasome non-ATPase regulatory subunit 2	Q8VDM4	37.44	44	1.02802	1.11686	1.14815	0.60256	0.831764	0.47863	1.00925
Serine--tRNA ligase, cytoplasmic	P26638	49.41	44	0.505825	0.57544	0.77983	0.549541	0.57544	0.260615	0.448745
Reticulon-4	Q99P72	25.56	44	1.01859	1.14815	0.972747	0.401791	0.704693	0.405509	0.895365
Cathepsin D	P18242	45.61	44	1.04713	0.192309	0.744732	0.772681	0.77983	0.265461	0.672977
Gamma-enolase	P17183	23.04	44	1.64437	1.31826	1.88799	2.96483	2.37684	0.765597	1.95884
Coatomer subunit gamma-1	Q9QZE5	59.27	43	0.862979	0.816582	0.937562	1.04713	0.613762	0.452898	0.672977
Myb-binding protein 1A	Q7TPV4	32.96	43	1.02802	1.59956	1.1272	0.244343	0.390841	1.05682	0.794328
Valine--tRNA ligase	Q9Z1Q9	38.16	43	1.21339	0.895365	0.92045	0.474242	0.496592	0.751623	0.912011
Band 4.1-like protein 2	O70318	37.35	43	0.824138	0.855067	0.586138	0.937562	0.619441	1.18032	0.510505
Threonine--tRNA ligase, cytoplasmic	Q9D0R2	47.65	43	0.990832	0.963829	0.946237	0.57544	0.619441	0.283139	0.496592
EH domain-containing protein 1	Q9WVK4	64.23	43	1	0.963829	1.39316	0.685488	1.97697	0.133045	0.92045
D-3-phosphoglycerate dehydrogenase	Q61753	48.22	43	1.2942	0.937562	1.20226	0.331131	0.903649	1.01859	1.10662
Ubiquitin-40S ribosomal protein S27a	P62983	65.38	43	0.660693	0.963829	0.816582	0.737904	0.928966	0.679204	0.654636
Elongation factor 1-alpha 2	P62631	39.52	43	0.990832	1.1695	1	1.05682	1.13763	0.679204	1.10662
Coatomer subunit beta'	O55029	44.2	42	0.903649	0.990832	0.981748	0.711214	0.586138	0.265461	0.870964
T-complex protein 1 subunit beta	P80314	61.31	42	0.794328	1.41906	0.879023	0.340408	0.349945	0.597035	0.879023
Polypyrimidine tract-binding protein 1	P17225	49.91	42	0.731139	0.597035	0.765597	0.457088	0.340408	0.12942	0.642688
Isoleucine--tRNA ligase, cytoplasmic	Q8BU30	31.7	41	1.07647	1.28233	1.35519	1.00925	1.38038	0.353183	0.912011
C-type mannose receptor 2	Q64449	29.75	41	0.731139	0.394457	0.824138	1.80302	1.04713	0.251189	0.92045
Unconventional myosin-Id	Q5SYD0	35.69	41	0.704693	0.625173	0.847227	1.27057	0.586138	0.139316	0.862979
Septin-7	O55131	51.38	41	0.591562	0.636796	0.564937	0.654636	0.765597	0.283139	0.310456
eIF-2-alpha kinase activator GCN1	E9PVA8	20.63	40	0.887156	0.990832	1.04713	0.554626	0.636796	0.570164	0.672977
BAG family molecular chaperone regulator 3	Q9JLV1	46.97	40	0.642688	0.654636	0.642688	0.698232	0.648634	0.831764	0.92045
Protein S100-A6	P14069	84.27	40	0.879023	0.474242	1.34276	0.636796	0.937562	0.322107	0.444631
Macrophage-capping protein	P24452	48.58	40	1.39316	0.510505	0.744732	0.831764	0.57544	0.824138	1.08643
Cytochrome b-c1 complex subunit 1, mitochondrial	Q9CZ13	31.04	40	1.0666	0.648634	1	0.862979	0.564937	0.356451	0.809096
ADP/ATP translocase 2	P51881	54.03	40	0.887156	0.794328	0.912011	0.47863	1.10662	0.474242	0.912011
Heat shock 70 kDa protein 4	Q61316	47.68	39	0.636796	0.946237	0.937562	0.346737	0.570164	0.380189	0.855067
Pre-mRNA-processing-splicing factor 8	Q99PV0	19.27	39	1	0.831764	0.862979	0.972747	0.801678	0.519996	1.05682
Importin-5	Q8BKC5	39.47	39	1.05682	1.11686	0.879023	0.17378	0.549541	0.549541	0.660693
T-complex protein 1 subunit zeta	P80317	54.43	39	0.831764	1.0666	1.09648	0.534564	0.625173	0.346737	0.465586
Dolichyl-diphosphooligosaccharide--protein glycosyltransferase 48 kDa subunit	O54734	53.06	39	0.83946	0.77983	0.765597	0.619441	0.461318	0.679204	0.625173
Tropomyosin alpha-4 chain	Q6IRU2	66.53	39	0.816582	0.691831	0.580764	0.235505	0.809096	0.483059	1.1272
Peroxiredoxin-1	P35700	72.86	39	0.597035	0.660693	0.510505	0.660693	1.13763	0.145881	0.887156
Cathepsin B	P10605	41.59	39	0.398107	0.711214	0.654636	1.67494	0.801678	0.313329	0.824138
Vacuolar protein sorting-associated protein 35	Q9EQH3	42.09	38	1.03753	0.597035	0.751623	0.448745	0.409261	0.77983	0.413047
AP-2 complex subunit alpha-2	P17427	42	38	0.855067	1.05682	0.809096	1.03753	0.448745	0.369828	0.654636
Bifunctional purine biosynthesis protein PURH	Q9CWJ9	54.9	38	1.0666	0.972747	1.03753	0.648634	0.698232	0.654636	0.564937
Succinate dehydrogenase [ubiquinone] flavoprotein subunit, mitochondrial	Q8K2B3	42.77	38	1.39316	0.824138	1.18032	1.28233	0.580764	0.47863	0.862979
Thioredoxin domain-containing protein 5	Q91W90	58.99	38	0.831764	0.972747	0.636796	0.501187	0.586138	0.648634	0.972747
Phosphatidylethanolamine-binding protein 1	P70296	83.42	38	1.0666	0.870964	0.691831	1.15878	0.265461	0.436516	1.10662
Poly(rC)-binding protein 2	Q61990	60.77	38	1.19124	1.23595	1.13763	0.57544	0.483059	0.544503	0.903649
T-complex protein 1 subunit alpha	P11983	65.11	37	0.990832	1.45881	0.887156	0.239883	0.505825	0.519996	0.824138
Protein disulfide-isomerase A4	P08003	50.31	37	0.887156	1.03753	0.772681	0.870964	0.469894	0.570164	0.928966
Procollagen-lysine,2-oxoglutarate 5-dioxygenase 1	Q9R0E2	43.41	37	0.847227	0.483059	0.724436	0.524807	0.49204	0.496592	0.92045
Ribonuclease inhibitor	Q91VI7	71.71	37	1.45881	0.912011	1.09648	0.510505	0.648634	0.416869	0.954993
Glutathione S-transferase Mu 1	P10649	67.43	37	0.654636	0.398107	0.685488	1.78649	0.660693	0.539511	0.539511
Elongation factor 1-delta	P57776	64.41	37	1.01859	1.09648	1.28233	0.895365	0.413047	0.310456	1.11686
Pyruvate dehydrogenase E1 component subunit alpha, somatic form, mitochondrial	P35486	45.38	37	0.928966	0.60256	0.698232	0.758578	0.554626	1.18032	1.04713
Eukaryotic translation initiation factor 5A-1	P63242	58.44	37	1.22462	1.03753	1.20226	0.334195	0.401791	0.496592	0.816582
E3 ubiquitin-protein ligase UBR4	A2AN08	12.61	36	1.10662	0.737904	1.14815	0.731139	0.580764	0.549541	0.625173
Importin-4	Q8VI75	36.23	36	0.912011	0.887156	1.0666	0.972747	0.444631	0.394457	0.691831
Puromycin-sensitive aminopeptidase	Q11011	37.28	36	1.03753	0.862979	0.847227	0.870964	0.717794	0.376704	0.954993
UDP-glucose 6-dehydrogenase	O70475	58.01	36	1.04713	0.887156	0.816582	0.831764	0.487529	0.310456	0.570164
Stress-induced-phosphoprotein 1	Q60864	46.04	36	0.903649	1.09648	0.824138	0.322107	0.751623	0.461318	0.77983
Cytosol aminopeptidase	Q9CPY7	56.26	36	0.963829	0.698232	0.711214	0.597035	0.758578	0.380189	1.10662
Atlastin-3	Q91YH5	51.2	36	0.912011	0.751623	0.801678	0.724436	0.642688	0.343558	0.937562
Calponin-3	Q9DAW9	62.73	36	0.554626	0.847227	0.524807	0.990832	0.544503	0.207014	0.862979
40S ribosomal protein SA	P14206	56.61	36	1.0666	0.972747	0.717794	0.483059	0.731139	0.613762	0.698232
AP-1 complex subunit beta-1	O35643	35.63	36	1.04713	0.737904	0.879023	0.954993	1.04713	0.465586	0.831764
Superoxide dismutase [Cu-Zn]	P08228	80.52	36	0.946237	0.937562	0.92045	1	1.01859	0.92045	1
Ran-specific GTPase-activating protein	P34022	52.71	36	0.83946	0.870964	0.870964	0.534564	0.299226	0.167494	0.928966
Inositol 1,4,5-trisphosphate receptor type 3	P70227	17	35	1.07647	0.724436	1.49968	0.937562	0.824138	0.49204	0.895365
Collagen alpha-1(XII) chain	Q60847	16.54	35	1.30617	1.11686	0.887156	1.30617	0.737904	0.801678	0.981748
T-complex protein 1 subunit theta	P42932	58.58	35	0.787046	1.22462	0.608135	0.334195	0.57544	0.691831	0.831764
Glycine--tRNA ligase	Q9CZD3	43.21	35	0.704693	0.744732	0.870964	0.322107	0.619441	0.253513	0.625173
Arginine--tRNA ligase, cytoplasmic	Q9D0I9	39.55	35	1.44544	1.44544	1.41906	0.416869	1.10662	0.613762	0.92045
Tropomyosin alpha-1 chain	P58771	57.75	35	0.731139	1.07647	0.717794	0.405509	0.794328	0.660693	1.01859
Protein Niban	Q3UW53	34.13	35	0.801678	0.912011	0.666807	1.10662	0.524807	0.263027	0.724436
Calnexin	P35564	52.62	35	0.648634	0.954993	0.912011	0.824138	0.954993	0.0862979	0.895365
Eukaryotic initiation factor 4A-I	P60843	66.01	35	1.04713	1.25893	0.824138	0.16293	0.751623	0.469894	0.816582
Succinyl-CoA:3-ketoacid coenzyme A transferase 1, mitochondrial	Q9D0K2	51.54	35	0.630957	0.49204	0.685488	1.04713	0.831764	0.199526	0.787046
Heterogeneous nuclear ribonucleoproteins A2/B1	O88569	65.16	35	0.855067	0.824138	0.772681	0.483059	0.816582	0.630957	0.501187
Septin-2	P42208	51.52	35	0.954993	0.685488	0.679204	0.801678	0.57544	0.946237	0.608135
Polyadenylate-binding protein 1	P29341	37.42	35	0.963829	1.49968	0.870964	0.363078	0.731139	0.672977	0.457088
Heterogeneous nuclear ribonucleoprotein L	Q8R081	47.1	35	0.954993	0.744732	0.636796	0.369828	0.356451	0.549541	0.946237
Adenylyl cyclase-associated protein 1	P40124	49.79	35	0.666807	0.539511	0.524807	0.296483	0.331131	0.383707	0.465586
14-3-3 protein epsilon	P62259	61.57	35	1.00925	0.824138	1.03753	0.704693	0.666807	0.383707	1
ADP-ribosylation factor 1	P84078	68.51	35	0.630957	0.809096	0.809096	0.744732	1.09648	0.42462	0.972747
Radixin	P26043	44.94	35	0.981748	0.855067	0.855067	0.855067	0.928966	0.343558	0.765597
Glutathione S-transferase P 1	P19157	68.1	35	0.954993	0.937562	0.963829	1.04713	1.02802	0.870964	1.00925
14-3-3 protein gamma	P61982	56.68	35	0.554626	0.570164	0.539511	0.77983	0.570164	0.128233	0.510505
Serum albumin	P07724	13.82	35	0.963829	1.19124	2.1677	0.0954993	0.990832	0.619441	1.11686
ADP-ribosylation factor 4	P61750	67.78	35	0.660693	1.31826	0.862979	0.564937	0.47863	0.461318	0.801678
Eukaryotic translation initiation factor 3 subunit A	P23116	23.14	34	1.10662	1.19124	0.937562	0.534564	0.432514	0.711214	1.30617
ATP-dependent RNA helicase A	O70133	29.35	34	0.887156	1.15878	1	0.672977	0.636796	0.420727	0.698232
Ubiquitin carboxyl-terminal hydrolase 5	P56399	42.07	34	0.954993	0.77983	0.619441	0.534564	0.630957	0.515229	0.809096
SUN domain-containing protein 2	Q8BJS4	34.75	34	0.704693	0.469894	0.731139	0.744732	0.870964	0.420727	0.801678
Heterogeneous nuclear ribonucleoprotein U	Q8VEK3	29.5	34	0.928966	1.13763	0.963829	0.359749	0.772681	0.343558	0.636796
Fibrillin-1	Q61554	15.7	33	0.654636	0.310456	0.731139	1.78649	0.724436	0.178649	0.912011
U5 small nuclear ribonucleoprotein 200 kDa helicase	Q6P4T2	22.19	33	1.01859	0.954993	1.13763	0.60256	0.879023	0.731139	0.711214
Asparagine--tRNA ligase, cytoplasmic	Q8BP47	40.79	33	0.946237	0.981748	0.744732	0.222844	1.01859	0.510505	0.809096
60S ribosomal protein L4	Q9D8E6	41.05	33	1.01859	1.18032	1.58489	0.420727	0.895365	0.380189	0.564937
Serum paraoxonase/lactonase 3	Q62087	70.06	33	0.704693	0.698232	0.698232	1.18032	0.452898	0.452898	0.691831
Peroxiredoxin-2	Q61171	69.19	33	0.870964	0.870964	0.903649	1.02802	1	0.158489	0.698232
Electron transfer flavoprotein subunit alpha, mitochondrial	Q99LC5	67.27	33	0.895365	0.432514	0.711214	1.31826	0.444631	0.239883	0.801678
Pyruvate dehydrogenase E1 component subunit beta, mitochondrial	Q9D051	55.99	33	0.870964	0.83946	0.870964	1.07647	0.928966	0.448745	1.03753
Histone H3.2	P84228	58.82	33	1.0666	0.879023	1.13763	1.64437	1.02802	0.258226	0.192309
Heat shock-related 70 kDa protein 2	P17156	30.81	33	1.41906	2.60615	1.36773	2.85759	2.39883	1.05682	1.22462
Serine/threonine-protein phosphatase 2A 65 kDa regulatory subunit A alpha isoform	Q76MZ3	56.03	32	0.928966	1.13763	1.03753	0.597035	0.613762	0.148594	0.809096
Hypoxia up-regulated protein 1	Q9JKR6	32.63	32	0.963829	0.990832	0.928966	0.642688	0.92045	0.380189	0.824138
Eukaryotic translation initiation factor 3 subunit B	Q8JZQ9	42.47	32	1.20226	1.41906	1.00925	0.642688	0.461318	0.698232	0.591562
Programmed cell death 6-interacting protein	Q9WU78	38.9	32	1.25893	1.44544	1.19124	0.672977	0.895365	0.457088	1.11686
Eukaryotic translation initiation factor 4B	Q8BGD9	45.99	32	1.14815	1.07647	0.963829	0.544503	0.672977	0.937562	1.0666
Glucose-6-phosphate 1-dehydrogenase X	Q00612	47.18	32	0.801678	1.10662	0.751623	0.928966	0.963829	0.501187	0.672977
Catenin alpha-1	P26231	31.9	32	0.737904	0.928966	0.685488	0.816582	0.711214	0.272898	0.717794
Pre-mRNA-processing factor 19	Q99KP6	52.78	32	0.937562	1.1272	0.928966	0.92045	0.57544	0.319154	1.13763
Perilipin-3	Q9DBG5	50.57	32	0.972747	0.672977	0.963829	0.816582	0.524807	0.559758	0.937562
14-3-3 protein beta/alpha	Q9CQV8	65.85	32	1.11686	1.00925	1.02802	0.679204	0.60256	0.549541	0.946237
2-oxoglutarate dehydrogenase, mitochondrial	Q60597	41.45	31	0.831764	0.570164	1.01859	1.22462	0.765597	0.237684	0.524807
Sodium/potassium-transporting ATPase subunit alpha-1	Q8VDN2	31.96	31	0.972747	0.92045	0.801678	0.457088	0.636796	0.613762	1.07647
C-1-tetrahydrofolate synthase, cytoplasmic	Q922D8	43.85	31	1.13763	1.14815	1.05682	0.539511	0.77983	0.704693	1.33045
26S proteasome non-ATPase regulatory subunit 1	Q3TXS7	38.51	31	1.04713	0.937562	1.02802	0.570164	0.672977	0.457088	0.903649
Liprin-beta-1	Q8C8U0	46.34	31	1.23595	0.903649	1.01859	1.00925	0.711214	0.824138	1.30617
Ornithine aminotransferase, mitochondrial	P29758	71.3	31	0.787046	0.416869	0.744732	0.954993	0.549541	0.679204	0.636796
60S ribosomal protein L3	P27659	44.42	31	0.870964	0.816582	0.928966	0.398107	0.613762	0.737904	0.879023
ATP-dependent RNA helicase DDX3X	Q62167	33.84	31	1.35519	1.0666	0.895365	0.496592	0.666807	1.51356	0.731139
Acyl-coenzyme A thioesterase 2, mitochondrial	Q9QYR9	55.19	31	0.534564	0.363078	0.711214	1.33045	1.01859	0.21677	0.505825
T-complex protein 1 subunit delta	P80315	56.96	31	0.903649	1.09648	0.83946	0.383707	0.685488	0.870964	1.03753
Serine/threonine-protein phosphatase PP1-alpha catalytic subunit	P62137	63.94	31	0.946237	0.903649	0.660693	0.737904	0.496592	0.717794	0.879023
3-ketoacyl-CoA thiolase, mitochondrial	Q8BWT1	58.44	31	1.00925	0.448745	1.01859	1.40605	0.625173	0.398107	0.972747
Nucleobindin-2	P81117	42.62	31	0.679204	0.737904	0.963829	1.57036	1.1272	0.175388	0.862979
Ezrin	P26040	41.3	31	0.519996	0.60256	0.401791	0.420727	0.534564	0.119124	0.654636
Lipoma-preferred partner homolog	Q8BFW7	57.59	31	1.13763	0.559758	1.02802	0.717794	0.265461	1.19124	1.01859
Galectin-3	P16110	43.56	31	1.39316	0.515229	2.29087	0.409261	1.43219	0.444631	1
Tropomyosin beta chain	P58774	50	31	0.954993	1.21339	0.831764	0.167494	0.862979	1.23595	1.08643
Probable ubiquitin carboxyl-terminal hydrolase FAF-X	P70398	17.74	30	0.972747	0.816582	1.21339	1.02802	0.887156	0.413047	1.08643
T-complex protein 1 subunit gamma	P80318	50.46	30	0.895365	1.35519	0.685488	0.334195	0.794328	0.510505	0.862979
Protein transport protein Sec23A	Q01405	42.22	30	0.937562	1.28233	0.954993	1.23595	0.648634	0.704693	1.24738
Phosphoglucomutase-1	Q9D0F9	50.18	30	0.496592	0.831764	0.49204	0.698232	0.619441	0.346737	0.448745
Integrin alpha-V	P43406	23.56	30	0.787046	0.277971	0.544503	1.31826	0.42462	0.190546	0.824138
Transgelin-2	Q9WVA4	76.88	30	0.809096	0.990832	0.515229	0.161436	0.717794	0.912011	0.724436
Translationally-controlled tumor protein	P63028	58.72	30	0.981748	1.45881	0.666807	0.165959	0.642688	0.496592	0.972747
Protocadherin Fat 4	Q2PZL6	10.58	29	1.08643	0.487529	0.704693	1.36773	1	0.564937	0.717794
Regulator of nonsense transcripts 1	Q9EPU0	34.7	29	0.990832	0.847227	0.928966	0.928966	0.787046	0.529663	0.912011
Hexokinase-1	P17710	29.88	29	0.990832	1.02802	1.0666	1.05682	1	1.09648	1.00925
ATP-dependent RNA helicase DDX1	Q91VR5	35.68	29	0.630957	0.654636	0.972747	0.586138	0.648634	0.199526	0.474242
ATP-dependent 6-phosphofructokinase, liver type	P12382	41.79	29	0.990832	1.23595	1.03753	0.954993	0.465586	1.10662	1.31826
Asparagine synthetase [glutamine-hydrolyzing]	Q61024	45.1	29	1.18032	1.23595	1.10662	0.231206	0.787046	0.505825	0.946237
Enhancer of mRNA-decapping protein 4	Q3UJB9	28.66	29	1	1.00925	1.02802	1.05682	1.03753	1.00925	0.963829
Collagen alpha-1(V) chain	O88207	19.97	29	0.862979	1.45881	0.855067	0.672977	0.648634	0.413047	0.937562
Tensin-3	Q5SSZ5	22.08	29	0.60256	0.559758	0.554626	0.954993	0.42462	0.436516	0.47863
Spliceosome RNA helicase Ddx39b	Q9Z1N5	42.99	29	0.937562	0.972747	0.946237	0.937562	0.946237	1.02802	0.963829
Nucleoside diphosphate kinase A	P15532	70.39	29	1.03753	0.92045	1.24738	0.288403	0.544503	0.251189	0.519996
Major vault protein	Q9EQK5	47.27	28	0.83946	0.903649	0.660693	1.09648	0.801678	0.291072	1.01859
Calcium-binding mitochondrial carrier protein Aralar1	Q8BH59	44.61	28	1.19124	0.685488	0.903649	1.00925	0.879023	0.210863	0.654636
Far upstream element-binding protein 2	Q3U0V1	35.83	28	0.963829	0.946237	0.731139	1.05682	0.744732	1.45881	1.15878
tRNA-splicing ligase RtcB homolog	Q99LF4	49.5	28	0.580764	0.758578	0.642688	0.310456	0.496592	0.210863	0.847227
Phosphoserine aminotransferase	Q99K85	50.81	28	1.18032	1.28233	1.28233	0.331131	0.981748	0.879023	0.570164
Septin-11	Q8C1B7	48.03	28	0.855067	0.879023	0.903649	0.879023	0.296483	0.349945	0.704693
Prohibitin	P67778	65.07	28	0.691831	0.299226	0.660693	0.92045	0.794328	0.369828	0.954993
Voltage-dependent anion-selective channel protein 1	Q60932	73.99	28	1.30617	0.534564	1.43219	0.444631	0.376704	0.30479	0.625173
Pyrroline-5-carboxylate reductase 1, mitochondrial	Q922W5	56.31	28	0.801678	0.267917	0.809096	1.41906	0.597035	0.285759	1.1272
Actin-related protein 2	P61161	44.16	28	1.11686	0.816582	0.954993	0.912011	0.862979	0.409261	0.963829
Rab GDP dissociation inhibitor alpha	P50396	58.17	28	0.879023	0.83946	0.870964	0.954993	0.591562	0.207014	0.751623
40S ribosomal protein S3	P62908	63.37	28	1.08643	1.36773	0.879023	0.11695	0.401791	1.20226	1
Alpha-adducin	Q9QYC0	31.56	28	0.758578	0.648634	1.90546	2.22844	1.33045	0.60256	1.58489
Malate dehydrogenase, cytoplasmic	P14152	35.93	28	0.928966	0.794328	0.608135	0.452898	0.30761	0.580764	0.990832
Septin-8	Q8CHH9	42.42	28	0.847227	0.570164	1.02802	1.24738	0.319154	0.704693	0.559758
Transcriptional coactivator YAP1	P46938	17.62	28	0.831764	0.731139	0.946237	1.03753	1.05682	0.549541	0.903649
Serine/threonine-protein phosphatase PP1-beta catalytic subunit	P62141	58.1	28	0.870964	1.01859	0.77983	0.847227	0.737904	1.13763	1.48594
Ubiquitin-60S ribosomal protein L40	P62984	57.81	28	0.642688	1.03753	1.14815	1.28233	1.24738	0.313329	1.18032
ATP-citrate synthase	Q91V92	32.08	27	0.954993	1.18032	0.816582	0.60256	0.981748	0.428549	0.772681
Dynamin-2	P39054	35.98	27	0.963829	0.737904	0.83946	0.580764	0.505825	0.660693	0.564937
Exportin-1	Q6P5F9	31.37	27	1.18032	0.816582	1.01859	0.758578	0.654636	0.432514	0.642688
Nucleolin	P09405	27.02	27	1.01859	1.1272	0.946237	0.265461	1.04713	0.60256	0.895365
Glycogen phosphorylase, brain form	Q8CI94	37.13	27	0.648634	1.05682	0.887156	1.61436	0.794328	0.483059	0.744732
T-complex protein 1 subunit eta	P80313	52.02	27	0.870964	1.07647	0.831764	0.436516	0.711214	0.366438	0.862979
Deoxynucleoside triphosphate triphosphohydrolase SAMHD1	Q60710	40.27	27	0.765597	0.744732	0.831764	0.809096	1.10662	0.369828	0.440555
Fermitin family homolog 2	Q8CIB5	45.59	27	0.954993	0.928966	0.879023	0.49204	0.487529	0.586138	0.816582
Protein disulfide-isomerase A6	Q922R8	55.23	27	0.691831	0.862979	0.862979	0.346737	0.580764	0.57544	0.831764
Annexin A4	P97429	65.52	27	1.38038	0.744732	0.928966	0.831764	0.394457	0.625173	0.630957
Actin-related protein 3	Q99JY9	52.39	27	0.787046	0.672977	0.717794	0.772681	0.679204	0.263027	0.679204
Glycerol-3-phosphate dehydrogenase, mitochondrial	Q64521	37.83	27	0.83946	0.685488	0.981748	1.09648	0.461318	0.496592	0.724436
26S proteasome regulatory subunit 6B	P54775	61.48	27	0.685488	0.57544	0.731139	0.642688	0.83946	0.263027	0.672977
Synaptic vesicle membrane protein VAT-1 homolog	Q62465	42.12	27	0.679204	0.457088	0.744732	0.816582	0.92045	0.340408	0.457088
Profilin-1	P62962	89.29	27	1	0.963829	1	0.937562	1	1.01859	0.972747
Splicing factor U2AF 65 kDa subunit	P26369	40.63	27	1.30617	0.831764	1.14815	0.758578	0.448745	0.724436	0.895365
ATP synthase subunit O, mitochondrial	Q9DB20	57.75	27	0.972747	0.685488	0.847227	1.08643	0.322107	0.744732	0.737904
Calpain small subunit 1	O88456	49.07	27	0.847227	0.92045	1.08643	0.642688	0.698232	0.353183	0.524807
RNA-binding protein 3	O89086	69.93	27	1.05682	0.903649	0.928966	0.440555	0.10666	0.483059	0.394457
DNA damage-binding protein 1	Q3U1J4	24.56	26	0.717794	1.01859	0.887156	0.698232	0.903649	0.299226	0.758578
Eukaryotic translation initiation factor 4 gamma 1	Q6NZJ6	17.87	26	1.00925	1.40605	0.937562	0.409261	0.349945	0.660693	0.862979
von Willebrand factor A domain-containing protein 5A	Q99KC8	40.98	26	0.847227	1	0.855067	1.03753	1.1272	0.383707	1.10662
Prolyl 3-hydroxylase 3	Q8CG70	45.36	26	0.879023	0.717794	0.787046	1.49968	0.549541	1.1272	0.963829
Glutamine--fructose-6-phosphate aminotransferase [isomerizing] 1	P47856	36.59	26	0.77983	1.41906	1	0.816582	0.666807	0.549541	1.0666
CD109 antigen	Q8R422	25.66	26	1.78649	1.05682	1.18032	0.737904	0.704693	0.510505	1.22462
Calpastatin	P51125	41.75	26	1.15878	0.816582	0.870964	0.751623	0.409261	0.235505	0.903649
Cytochrome b-c1 complex subunit 2, mitochondrial	Q9DB77	53.2	26	0.679204	0.534564	1.15878	1.8197	1.44544	0.591562	1.30617
40S ribosomal protein S2	P25444	53.58	26	0.642688	0.92045	0.862979	0.296483	0.685488	0.359749	0.366438
Aldo-keto reductase family 1 member A1	Q9JII6	57.85	26	0.758578	0.666807	0.787046	0.704693	0.717794	0.151356	0.862979
Heterogeneous nuclear ribonucleoprotein A1	P49312	40.31	26	0.963829	1.04713	1.00925	0.42462	0.870964	0.824138	0.313329
Guanine nucleotide-binding protein G(s) subunit alpha isoforms XLas	Q6R0H7	13.95	26	0.83946	0.405509	0.879023	0.794328	0.469894	0.452898	0.691831
26S proteasome non-ATPase regulatory subunit 13	Q9WVJ2	28.72	26	1.07647	0.862979	1	0.648634	0.448745	0.954993	0.534564
Histone H3.3	P84244	52.21	26	0.613762	0.258226	0.619441	0.928966	0.285759	0.510505	0.183654
Plexin-B2	B2RXS4	22.75	25	0.937562	0.981748	1.18032	1.36773	0.903649	0.524807	0.534564
Proteasome adapter and scaffold protein ECM29	Q6PDI5	18.8	25	0.698232	0.737904	0.92045	1.09648	0.954993	0.237684	0.801678
ERO1-like protein alpha	Q8R180	51.08	25	0.855067	0.461318	0.981748	0.613762	0.787046	0.109648	0.564937
Isocitrate dehydrogenase [NADP] cytoplasmic	O88844	57.49	25	0.679204	0.529663	0.570164	1.18032	0.597035	0.293765	0.787046
Tyrosine--tRNA ligase, cytoplasmic	Q91WQ3	45.27	25	0.972747	1.03753	0.928966	0.824138	0.816582	0.390841	1.04713
Heterogeneous nuclear ribonucleoprotein Q	Q7TMK9	32.42	25	0.990832	0.937562	0.751623	0.363078	0.580764	0.654636	0.758578
Microtubule-associated protein 1A	Q9QYR6	13.04	25	0.794328	0.704693	0.83946	1.25893	0.83946	0.313329	0.937562
Dysferlin	Q9ESD7	15.02	25	0.92045	0.666807	1.04713	1.34276	1.34276	0.263027	0.963829
Protein disulfide-isomerase A5	Q921X9	48.74	25	0.946237	0.724436	0.972747	0.691831	0.698232	0.169044	0.972747
Heat shock protein 75 kDa, mitochondrial	Q9CQN1	39.24	25	1.13763	0.870964	0.809096	0.428549	0.794328	0.432514	0.809096
Microtubule-associated protein 1B	P14873	13.8	25	1.35519	0.937562	1.34276	0.847227	0.801678	0.380189	1.00925
Proliferation-associated protein 2G4	P50580	54.31	25	0.937562	1.30617	1.13763	0.280543	0.685488	0.440555	1.1695
Trifunctional enzyme subunit beta, mitochondrial	Q99JY0	48.21	25	0.981748	0.724436	0.831764	1.02802	0.625173	0.524807	0.685488
Insulin-degrading enzyme	Q9JHR7	25.52	25	1.10662	1.20226	1.1272	1.22462	1.52757	0.376704	1.01859
Amine oxidase [flavin-containing] A	Q64133	40.49	25	0.895365	0.474242	0.862979	0.954993	0.524807	0.369828	0.990832
Matrin-3	Q8K310	28.13	25	0.92045	0.724436	0.642688	0.544503	0.185353	0.591562	0.570164
Peptidyl-prolyl cis-trans isomerase FKBP10	Q61576	35.46	25	0.737904	1.10662	0.870964	0.711214	0.717794	0.501187	0.801678
4F2 cell-surface antigen heavy chain	P10852	35.74	25	1.07647	0.928966	1.27057	0.277971	0.816582	0.862979	0.765597
Lysine--tRNA ligase	Q99MN1	33.11	25	0.737904	1.35519	1.13763	0.636796	0.744732	0.457088	0.758578
Glutathione S-transferase Mu 5	P48774	63.84	25	0.83946	0.824138	0.685488	1.30617	0.554626	0.487529	0.420727
40S ribosomal protein S3a	P97351	54.55	25	1.19124	1.18032	1.1695	0.436516	0.981748	1.14815	0.505825
Nucleophosmin	Q61937	42.81	25	1.19124	1.24738	1.0666	0.108643	0.758578	0.937562	1.09648
3-hydroxyacyl-CoA dehydrogenase type-2	O08756	64.37	25	0.981748	0.954993	0.972747	1.00925	0.990832	1.05682	0.972747
N-acetylglucosamine-6-sulfatase	Q8BFR4	25.92	25	0.570164	0.452898	0.554626	0.887156	0.496592	0.428549	0.758578
Histone H4	P62806	52.43	25	0.937562	0.501187	0.519996	1.69044	1.39316	0.879023	0.990832
14-3-3 protein theta	P68254	55.51	25	1.13763	1	0.879023	0.660693	0.549541	0.420727	0.862979
GTP-binding protein SAR1a	P36536	48.48	25	0.801678	0.801678	0.879023	0.855067	0.469894	0.559758	0.49204
General vesicular transport factor p115	Q9Z1Z0	30.14	24	0.794328	0.816582	0.937562	0.731139	0.483059	0.398107	0.758578
Presequence protease, mitochondrial	Q8K411	33.01	24	1.36773	0.831764	1.36773	1.05682	1.04713	0.366438	0.519996
Heat shock protein 105 kDa	Q61699	35.55	24	1.04713	1.43219	0.912011	0.731139	0.452898	0.981748	0.731139
Isocitrate dehydrogenase [NADP], mitochondrial	P54071	42.04	24	0.731139	0.398107	0.613762	1.24738	0.672977	0.205116	0.501187
Cartilage oligomeric matrix protein	Q9R0G6	35.63	24	0.972747	0.711214	0.981748	1.09648	0.394457	0.47863	0.717794
GDP-mannose 4,6 dehydratase	Q8K0C9	58.06	24	1	0.879023	0.870964	0.831764	0.586138	0.316228	0.772681
Lysosomal alpha-glucosidase	P70699	23.08	24	0.636796	0.619441	0.319154	0.887156	0.448745	0.564937	0.591562
Methylmalonate-semialdehyde dehydrogenase [acylating], mitochondrial	Q9EQ20	49.35	24	1.04713	0.636796	0.691831	2.05116	0.580764	0.263027	0.954993
RuvB-like 1	P60122	57.02	24	0.937562	0.83946	1.00925	0.711214	0.758578	0.672977	0.972747
Integrin beta-1	P09055	27.32	24	1.36773	0.972747	1.25893	0.387258	0.963829	0.457088	0.895365
Glutaminase kidney isoform, mitochondrial	D3Z7P3	40.36	24	1.00925	0.855067	0.946237	0.963829	1.08643	0.143219	0.737904
182 kDa tankyrase-1-binding protein	P58871	17.5	24	1.08643	1.11686	1.13763	1.30617	0.544503	1.28233	1.55597
Acetyl-CoA acetyltransferase, mitochondrial	Q8QZT1	49.29	24	1.03753	0.928966	1.0666	0.737904	0.465586	0.809096	1.05682
NAD(P) transhydrogenase, mitochondrial	Q61941	23.2	24	0.855067	0.660693	0.870964	0.765597	0.928966	0.175388	0.990832
Niban-like protein 1	Q8R1F1	26.84	24	1.01859	0.744732	0.887156	0.505825	0.691831	0.711214	0.608135
26S proteasome regulatory subunit 4	P62192	45.68	24	1.04713	0.731139	0.704693	0.758578	0.704693	0.349945	0.698232
F-actin-capping protein subunit alpha-2	P47754	65.38	24	0.895365	1.10662	1.11686	0.510505	0.679204	0.613762	0.444631
Ribonucleoprotein PTB-binding 1	Q9CW46	43.32	24	1.10662	1.07647	1.01859	1.23595	0.625173	0.787046	1.08643
26S proteasome regulatory subunit 10B	P62334	41.65	24	1.23595	1.09648	1.07647	0.824138	1.28233	0.862979	0.751623
Mitogen-activated protein kinase 1	P63085	49.44	24	1.08643	0.679204	0.685488	0.744732	0.564937	0.534564	1.0666
Coatomer subunit epsilon	O89079	56.17	24	0.809096	1.31826	1.21339	0.981748	0.420727	0.246604	0.704693
60S ribosomal protein L9	P51410	64.58	24	0.981748	0.816582	1.18032	0.205116	0.731139	0.436516	0.758578
Destrin	Q9R0P5	63.64	24	0.990832	0.990832	1.00925	0.928966	1.05682	0.751623	0.937562
Voltage-dependent anion-selective channel protein 3	Q60931	48.41	24	1.22462	0.928966	1.51356	0.870964	0.711214	0.293765	1.02802
Heterogeneous nuclear ribonucleoprotein A3	Q8BG05	31.13	24	1.05682	0.954993	0.928966	0.570164	0.343558	0.539511	0.188799
Histidine triad nucleotide-binding protein 1	P70349	77.78	24	1.01859	0.390841	0.847227	0.405509	0.461318	0.288403	0.758578
Peroxiredoxin-4	O08807	49.27	24	0.937562	0.946237	0.946237	1.02802	0.92045	0.879023	0.972747
Probable ATP-dependent RNA helicase DDX5	Q61656	26.55	24	0.928966	1.34276	1.00925	0.501187	0.963829	0.554626	0.448745
Eukaryotic initiation factor 4A-II	P10630	46.68	24	0.731139	0.972747	0.685488	1.0666	0.737904	0.432514	1.05682
Dynactin subunit 1	O08788	26.31	23	0.946237	1.02802	1.00925	0.847227	0.92045	0.293765	1.01859
Eukaryotic translation initiation factor 3 subunit C	Q8R1B4	25.36	23	1.05682	1.21339	0.946237	0.586138	1.0666	0.77983	1.51356
Actin-related protein 2/3 complex subunit 2	Q9CVB6	60.67	23	0.711214	0.711214	0.586138	0.564937	0.937562	0.405509	0.717794
Trifunctional purine biosynthetic protein adenosine-3	Q64737	28.61	23	1.03753	1.22462	1.28233	0.801678	0.483059	0.49204	0.613762
V-type proton ATPase catalytic subunit A	P50516	42.63	23	0.928966	0.57544	1.20226	1.31826	0.990832	0.270396	0.963829
Prolyl 4-hydroxylase subunit alpha-2	Q60716	39.85	23	0.505825	1.05682	0.92045	0.772681	0.544503	0.83946	1.19124
Nucleobindin-1	Q02819	41.39	23	1.21339	0.501187	1.1272	1.67494	1.23595	0.559758	1.10662
Lamin-B1	P14733	36.05	23	1.00925	0.92045	1.00925	1.33045	1.1272	0.265461	1.20226
Acyl-CoA dehydrogenase family member 9, mitochondrial	Q8JZN5	33.12	23	0.831764	0.524807	0.887156	0.724436	0.483059	0.549541	0.737904
6-phosphogluconate dehydrogenase, decarboxylating	Q9DCD0	37.27	23	0.83946	0.937562	0.887156	0.636796	0.954993	0.376704	0.744732
Nucleolar protein 56	Q9D6Z1	37.59	23	1.2942	1.49968	1.45881	1.45881	1.44544	1.48594	1.64437
Guanine nucleotide-binding protein G(i) subunit alpha-2	P08752	50.14	23	1.25893	0.457088	0.816582	0.855067	0.452898	1.00925	0.887156
Adenosylhomocysteinase	P50247	44.91	23	1.15878	0.824138	1.18032	0.758578	0.711214	0.405509	0.824138
Phosphate carrier protein, mitochondrial	Q8VEM8	56.02	23	0.831764	0.83946	1.1272	0.549541	0.660693	0.343558	0.990832
Aspartate aminotransferase, cytoplasmic	P05201	43.83	23	1.48594	0.990832	1.19124	1.18032	0.809096	0.698232	0.539511
Peptidyl-prolyl cis-trans isomerase FKBP4	P30416	41.05	23	1.1272	1.1272	1.03753	0.879023	0.544503	0.580764	1.03753
Ras-related protein Rab-14	Q91V41	73.02	23	1.01859	0.946237	0.642688	0.772681	0.77983	0.912011	1.30617
Heterogeneous nuclear ribonucleoprotein F	Q9Z2X1	48.43	23	0.855067	1.03753	0.847227	0.619441	0.711214	0.390841	0.83946
Spermidine synthase	Q64674	61.92	23	1.2942	1.27057	1.14815	0.903649	0.895365	1.24738	0.744732
Eukaryotic translation initiation factor 3 subunit E	P60229	34.83	23	0.963829	1.38038	1	0.37325	0.539511	0.49204	0.331131
Ubiquitin-conjugating enzyme E2 L3	P68037	68.18	23	1.18032	1.04713	1.19124	1.72187	0.954993	0.277971	1.1272
Charged multivesicular body protein 4b	Q9D8B3	48.66	23	1.10662	0.847227	0.981748	0.608135	0.912011	0.529663	0.895365
40S ribosomal protein S7	P62082	46.39	23	0.954993	1.00925	1	0.937562	0.990832	0.862979	0.928966
Golgi apparatus protein 1	Q61543	28	22	0.679204	0.679204	0.751623	1.35519	0.49204	0.337287	0.77983
Isoleucine--tRNA ligase, mitochondrial	Q8BIJ6	33.3	22	1.1272	0.505825	1	0.981748	1.01859	0.30761	0.83946
E3 ubiquitin-protein ligase HUWE1	Q7TMY8	7.882	22	1.03753	0.990832	1.01859	0.972747	0.92045	1.00925	1.03753
26S proteasome regulatory subunit 6A	O88685	49.1	22	1.01859	0.990832	1.14815	0.570164	0.972747	0.49204	0.870964
Phosphoribosylformylglycinamidine synthase	Q5SUR0	21.77	22	1.15878	0.698232	1.14815	1.1272	0.636796	0.724436	1.20226
Non-POU domain-containing octamer-binding protein	Q99K48	44.82	22	1.43219	1.43219	1	0.654636	1.25893	1.77011	0.946237
Very long-chain specific acyl-CoA dehydrogenase, mitochondrial	P50544	36.59	22	1.05682	0.847227	1.0666	0.972747	0.809096	0.363078	0.937562
Splicing factor 3B subunit 3	Q921M3	20.13	22	1.05682	1.08643	1.07647	0.586138	0.608135	1	1.01859
Calcium-binding mitochondrial carrier protein SCaMC-1	Q8BMD8	38.95	22	1.01859	0.758578	0.963829	0.816582	0.328095	0.383707	0.731139
Electron transfer flavoprotein subunit beta	Q9DCW4	58.82	22	1.08643	0.359749	0.912011	1.10662	0.731139	0.630957	0.972747
Chloride intracellular channel protein 4	Q9QYB1	64.82	22	0.711214	0.92045	0.855067	0.440555	0.586138	0.0744732	0.679204
Prosaposin	Q61207	29.44	22	0.92045	0.912011	0.963829	1.00925	0.963829	0.824138	0.937562
Palladin	Q9ET54	15.48	22	0.660693	1.20226	0.383707	0.47863	0.353183	1.11686	1.03753
Protein Noxp20	Q9D281	43.59	22	0.879023	1.10662	1.05682	1	0.855067	0.192309	0.981748
Probable ATP-dependent RNA helicase DDX17	Q501J6	31.38	22	0.672977	0.717794	0.765597	0.83946	0.794328	0.394457	0.698232
Catenin delta-1	P30999	24.95	22	1.07647	1.39316	0.912011	1.02802	0.937562	0.691831	0.77983
60S ribosomal protein L5	P47962	45.12	22	0.751623	0.672977	0.717794	0.201372	0.369828	0.465586	0.642688
F-actin-capping protein subunit beta	P47757	45.13	22	0.847227	0.92045	0.903649	0.60256	0.387258	0.405509	0.937562
Importin subunit alpha-3	O35343	33.59	22	1.03753	1.05682	1.23595	0.549541	1.03753	0.214783	0.765597
Prenylcysteine oxidase	Q9CQF9	36.44	22	0.737904	0.366438	0.711214	1.08643	0.648634	0.625173	0.619441
Nucleoprotein TPR	F6ZDS4	8.145	22	1.23595	0.801678	1.14815	1.48594	0.928966	0.432514	1.30617
Nesprin-1	Q6ZWR6	4.046	21	0.879023	0.903649	0.981748	0.809096	0.937562	0.283139	0.731139
FERM, ARHGEF and pleckstrin domain-containing protein 1	F8VPU2	27.19	21	1.08643	0.758578	0.83946	0.954993	1.01859	0.42462	0.672977
Pyridoxal-dependent decarboxylase domain-containing protein 1	Q99K01	39.39	21	0.751623	1.00925	0.672977	0.963829	0.990832	0.501187	1.36773
Kinesin-1 heavy chain	Q61768	26.38	21	0.824138	1.2942	1.33045	0.862979	0.824138	0.483059	0.981748
Sorting nexin-9	Q91VH2	36.13	21	0.972747	0.847227	0.685488	0.92045	0.737904	0.405509	0.207014
Aldo-keto reductase family 1 member B1	P45376	68.04	21	0.660693	0.744732	0.758578	0.642688	1.09648	0.172187	0.83946
Dynamin-1	P39053	32.3	21	0.654636	0.515229	0.731139	1.05682	0.524807	0.564937	0.879023
Probable ATP-dependent RNA helicase DDX6	P54823	43.89	21	1.09648	1.22462	0.963829	0.809096	0.580764	0.239883	0.679204
Periostin	Q62009	33.53	21	0.630957	1.5417	0.549541	0.895365	0.376704	1.03753	1.09648
Endoplasmic reticulum resident protein 44	Q9D1Q6	46.8	21	0.963829	0.954993	0.847227	0.824138	0.544503	0.549541	0.903649
NADP-dependent malic enzyme	P06801	43.36	21	0.794328	1.18032	0.847227	0.903649	0.870964	0.394457	0.619441
Eukaryotic peptide chain release factor GTP-binding subunit ERF3A	Q8R050	28.3	21	1.44544	1.80302	1.52757	0.461318	1.45881	0.325087	1.18032
Signal transducer and activator of transcription 3	P42227	28.96	21	0.879023	0.625173	0.654636	0.937562	0.711214	0.549541	0.758578
Inorganic pyrophosphatase	Q9D819	49.83	21	0.855067	1.23595	0.731139	0.505825	0.824138	0.428549	0.77983
Guanine nucleotide-binding protein G(I)/G(S)/G(T) subunit beta-1	P62874	59.41	21	1.04713	0.972747	1.03753	0.954993	0.954993	1.05682	0.972747
Calponin-1	Q08091	61.62	21	0.870964	0.801678	0.801678	0.244343	0.83946	0.313329	0.625173
rRNA 2'-O-methyltransferase fibrillarin	P35550	44.95	21	0.57544	0.704693	1	0.672977	1.19124	0.231206	0.954993
Superoxide dismutase [Mn], mitochondrial	P09671	76.13	21	1.13763	0.801678	1.1272	0.765597	0.691831	0.444631	0.92045
AP-2 complex subunit alpha-1	P17426	27.53	21	1.00925	1.2942	1.40605	1.01859	0.794328	0.83946	0.77983
Myristoylated alanine-rich C-kinase substrate	P26645	49.19	21	0.60256	1.20226	0.428549	1.02802	0.625173	0.164437	1.01859
Elongation factor 1-beta	O70251	65.78	21	0.717794	0.862979	0.636796	0.591562	0.636796	0.218776	0.654636
Nuclear transport factor 2	P61971	88.98	21	0.824138	0.758578	0.831764	1.03753	0.751623	0.139316	1.00925
60S ribosomal protein L8	P62918	43.58	21	1.01859	0.990832	1	0.49204	0.831764	0.501187	1.0666
Myosin regulatory light chain 12B	Q3THE2	49.42	21	1.07647	1.04713	0.816582	0.92045	0.831764	1.83654	0.972747
Cysteine--tRNA ligase, cytoplasmic	Q9ER72	28.88	20	1.15878	1.03753	1.19124	0.654636	0.801678	0.283139	0.954993
Catenin beta-1	Q02248	35.98	20	0.630957	0.444631	0.60256	1.47231	1.28233	0.691831	1.52757
Synemin	Q70IV5	19.15	20	1	0.862979	0.801678	1.51356	0.383707	0.698232	1.14815
Sec1 family domain-containing protein 1	Q8BRF7	45.23	20	0.912011	0.787046	0.83946	0.912011	0.625173	0.534564	0.685488
Coatomer subunit delta	Q5XJY5	41.49	20	0.870964	1.18032	0.912011	0.809096	0.824138	0.630957	0.903649
Aspartate--tRNA ligase, cytoplasmic	Q922B2	41.32	20	0.862979	1.02802	0.862979	0.237684	0.359749	1.2942	0.625173
Thimet oligopeptidase	Q8C1A5	31.73	20	0.711214	1.02802	1.31826	0.83946	0.731139	0.380189	0.758578
Leucyl-cystinyl aminopeptidase	Q8C129	25.66	20	1.14815	1.04713	1.02802	1.22462	0.744732	0.440555	0.912011
Multifunctional procollagen lysine hydroxylase and glycosyltransferase LH3	Q9R0E1	29.01	20	1.19124	1.35519	1.28233	0.648634	0.544503	2.05116	0.758578
Elongation factor Tu, mitochondrial	Q8BFR5	42.48	20	1.11686	0.564937	0.794328	0.847227	0.691831	0.515229	1.01859
Alcohol dehydrogenase class 4 mu/sigma chain	Q64437	58.56	20	0.794328	0.630957	0.554626	1.10662	1.03753	0.195884	0.903649
Peroxiredoxin-6	O08709	65.63	20	0.679204	0.413047	0.613762	0.990832	1.1272	0.141906	0.954993
Ras GTPase-activating protein-binding protein 1	P97855	44.52	20	0.963829	0.972747	1	0.981748	1.01859	0.954993	0.990832
EMILIN-1	Q99K41	22.81	20	0.483059	0.11695	0.564937	2.48886	0.564937	0.30479	1.09648
26S proteasome non-ATPase regulatory subunit 12	Q9D8W5	38.6	20	0.887156	0.937562	1.02802	0.77983	0.751623	0.325087	0.862979
N(G),N(G)-dimethylarginine dimethylaminohydrolase 1	Q9CWS0	52.98	20	0.946237	0.895365	1.07647	0.636796	0.630957	0.288403	0.903649
Reticulocalbin-1	Q05186	55.38	20	1.01859	0.990832	0.534564	0.731139	0.380189	0.691831	0.895365
NADPH--cytochrome P450 reductase	P37040	25.66	20	0.77983	1.08643	0.912011	0.539511	1.00925	0.619441	0.534564
Metalloreductase STEAP3	Q8CI59	32.99	20	0.564937	0.2208	0.642688	0.613762	0.496592	0.519996	0.648634
Cystathionine gamma-lyase	Q8VCN5	48.74	20	1.38038	0.334195	0.963829	0.263027	0.192309	0.334195	0.847227
Voltage-dependent anion-selective channel protein 2	Q60930	53.22	20	1.0666	0.879023	1.18032	0.501187	0.544503	0.267917	0.711214
Adenylate kinase isoenzyme 1	Q9R0Y5	56.7	20	0.648634	0.630957	0.642688	0.672977	0.580764	0.319154	0.636796
Transmembrane protein 43	Q9DBS1	43.25	20	1.59956	0.912011	1.44544	0.148594	0.597035	1.01859	0.895365
Splicing factor, proline- and glutamine-rich	Q8VIJ6	23.75	20	0.801678	0.731139	0.92045	0.619441	1.1272	0.420727	0.963829
Sarcosine dehydrogenase, mitochondrial	Q99LB7	27.75	20	1.33045	0.83946	1.05682	1.58489	1.45881	0.597035	1.11686
GTP-binding nuclear protein Ran	P62827	36.11	20	1.08643	0.972747	1.07647	0.461318	0.928966	0.353183	1.02802
ATP-dependent 6-phosphofructokinase, platelet type	Q9WUA3	24.49	20	1.18032	1.94089	1.69044	1.14815	0.679204	1.04713	0.666807
40S ribosomal protein S8	P62242	49.04	20	0.928966	1.07647	0.928966	0.207014	0.847227	0.685488	1.11686
Glucosidase 2 subunit beta	O08795	36.28	20	0.77983	0.77983	0.613762	0.648634	0.672977	0.383707	1.0666
Caveolin-1	P49817	56.18	20	1.51356	0.77983	2.51189	0.519996	0.280543	0.394457	1.36773
Peptidyl-prolyl cis-trans isomerase C	P30412	65.09	20	0.619441	0.816582	0.630957	1.28233	0.855067	0.280543	0.912011
N(G),N(G)-dimethylarginine dimethylaminohydrolase 2	Q99LD8	52.63	20	0.92045	0.691831	0.660693	0.912011	0.398107	0.630957	0.731139
Myosin regulatory light polypeptide 9	Q9CQ19	55.23	20	0.963829	1.70608	1.23595	1.0666	1.78649	1.7378	0.0847227
60S acidic ribosomal protein P2	P99027	47.83	20	0.946237	1.31826	0.990832	0.246604	0.319154	0.625173	0.801678
Tropomyosin alpha-3 chain	P21107	41.4	20	1.24738	1.13763	0.847227	0.737904	0.731139	1.52757	1.1695
Heterogeneous nuclear ribonucleoprotein H	O35737	34.3	20	0.630957	1.10662	1.40605	0.524807	1.59956	1.38038	1.0666
Transforming protein RhoA	Q9QUI0	63.21	20	1.34276	0.691831	4.2462	3.90841	4.74242	0.570164	1.88799
EH domain-containing protein 3	Q9QXY6	23.74	20	0.862979	1.0666	1.25893	0.981748	1.14815	0.903649	0.946237
26S proteasome non-ATPase regulatory subunit 11	Q8BG32	44.79	19	0.704693	0.903649	0.972747	0.580764	1.13763	0.248886	1.18032
Nesprin-3	Q4FZC9	29.33	19	0.642688	1	1.31826	1.30617	1.41906	0.301995	1.36773
Unconventional myosin-IXb	Q9QY06	14.19	19	1.09648	0.954993	1.20226	0.794328	0.483059	0.77983	0.340408
GMP synthase [glutamine-hydrolyzing]	Q3THK7	36.22	19	0.928966	1.09648	1.09648	0.711214	0.879023	0.440555	0.990832
Fumarate hydratase, mitochondrial	P97807	46.15	19	0.879023	0.870964	0.946237	0.831764	0.801678	0.169044	1.04713
Prohibitin-2	O35129	60.54	19	0.816582	0.496592	0.717794	0.831764	1.27057	0.654636	1.05682
Importin-7	Q9EPL8	21.58	19	1.31826	1.7378	1.23595	0.328095	0.744732	0.847227	1.07647
Unconventional myosin-Ie	E9Q634	22.13	19	0.816582	0.83946	0.83946	0.855067	0.619441	0.2208	0.711214
V-type proton ATPase subunit B, brain isoform	P62814	43.05	19	0.972747	0.954993	0.954993	1.00925	0.981748	0.981748	0.981748
NADH dehydrogenase [ubiquinone] 1 alpha subcomplex subunit 9, mitochondrial	Q9DC69	47.75	19	1.20226	0.591562	1.11686	0.824138	0.636796	1.31826	0.60256
E3 SUMO-protein ligase RanBP2	Q9ERU9	8.451	19	0.887156	1.13763	0.937562	1.1272	1.2942	0.291072	0.831764
Dedicator of cytokinesis protein 7	Q8R1A4	11.64	19	1.20226	1.57036	2.33346	2.46604	2.05116	0.380189	1.70608
Septin-9	Q80UG5	32.59	19	1.04713	0.954993	1.00925	0.912011	0.380189	1.31826	1.31826
Nuclear mitotic apparatus protein 1	E9Q7G0	11.51	19	0.801678	0.519996	0.954993	1.28233	0.636796	0.322107	0.672977
ATP-dependent 6-phosphofructokinase, muscle type	P47857	33.08	19	0.981748	1.18032	0.816582	1.09648	1.25893	0.383707	1.09648
Transcription intermediary factor 1-beta	Q62318	22.78	19	1.2942	0.801678	1.25893	1.20226	0.666807	0.83946	1.28233
Adenylate kinase 2, mitochondrial	Q9WTP6	59.83	19	1.41906	0.83946	1.08643	1.10662	0.711214	0.366438	0.549541
Ubiquitin carboxyl-terminal hydrolase 14	Q9JMA1	33.27	19	1.19124	0.972747	0.862979	0.420727	0.630957	0.855067	1
Peptidyl-prolyl cis-trans isomerase D	Q9CR16	45.68	19	1.10662	1.11686	1.27057	0.824138	0.642688	0.16293	0.648634
Calponin-2	Q08093	50.49	19	0.580764	0.981748	0.772681	0.37325	0.870964	0.483059	0.895365
Hydroxyacyl-coenzyme A dehydrogenase, mitochondrial	Q61425	61.46	19	0.895365	0.60256	0.887156	1	0.267917	0.151356	0.751623
Eukaryotic translation initiation factor 2 subunit 2	Q99L45	52.87	19	1.09648	1.0666	0.954993	0.597035	0.895365	0.192309	0.787046
Calcium/calmodulin-dependent protein kinase type II subunit delta	Q6PHZ2	28.66	19	1.03753	0.654636	0.937562	0.772681	0.436516	0.870964	0.369828
Alcohol dehydrogenase class-3	P28474	50	19	1.11686	0.816582	0.758578	0.870964	0.413047	0.390841	0.353183
Short-chain specific acyl-CoA dehydrogenase, mitochondrial	Q07417	35.92	19	1.13763	0.698232	0.737904	1.43219	0.92045	1.01859	0.928966
Isocitrate dehydrogenase [NAD] subunit gamma 1, mitochondrial	P70404	36.39	19	0.691831	0.42462	0.855067	1.1695	0.928966	0.172187	0.92045
Tricarboxylate transport protein, mitochondrial	Q8JZU2	34.08	19	0.685488	0.625173	0.847227	1.21339	0.691831	0.151356	0.711214
Ras suppressor protein 1	Q01730	50.54	19	1.36773	1.36773	1.0666	0.413047	0.60256	0.879023	0.432514
Four and a half LIM domains protein 1	P97447	31.79	19	0.972747	1.03753	1.45881	0.152757	0.816582	0.824138	0.258226
Proteasome subunit beta type-7	P70195	49.82	19	0.870964	1.34276	1.33045	1.49968	1.38038	0.765597	1.07647
Sialic acid synthase	Q99J77	44.01	19	0.903649	0.672977	0.847227	1.01859	0.316228	0.187068	1.00925
Nuclease-sensitive element-binding protein 1	P62960	37.27	19	1.31826	1.85353	1.19124	0.265461	0.608135	0.963829	1.1695
60S ribosomal protein L27	P61358	47.79	19	0.954993	0.636796	0.83946	0.413047	0.359749	0.928966	1.21339
Nodal modulator 1	Q6GQT9	25.78	18	1.22462	1.45881	1.1695	1.03753	0.787046	0.630957	0.990832
von Willebrand factor A domain-containing protein 8	Q8CC88	14.86	18	0.887156	0.731139	0.801678	1.35519	0.630957	0.337287	0.685488
Cytoplasmic FMR1-interacting protein 1	Q7TMB8	18.91	18	0.954993	0.831764	0.972747	1.04713	1.01859	0.505825	1.07647
116 kDa U5 small nuclear ribonucleoprotein component	O08810	29.56	18	0.912011	0.946237	1	0.654636	0.794328	0.534564	0.809096
Alpha-mannosidase 2	P27046	20	18	0.912011	0.954993	1.02802	0.744732	0.870964	0.239883	0.679204
LIM domain and actin-binding protein 1	Q9ERG0	28.55	18	0.487529	1.05682	0.394457	0.787046	0.515229	0.267917	1.19124
UDP-N-acetylhexosamine pyrophosphorylase-like protein 1	Q3TW96	42.8	18	0.824138	0.515229	0.855067	0.928966	0.660693	0.831764	0.625173
Peroxisomal multifunctional enzyme type 2	P51660	29.52	18	1.34276	1.45881	1.19124	0.591562	0.787046	0.83946	1.21339
AP-3 complex subunit delta-1	O54774	19.02	18	1.04713	0.912011	0.928966	0.831764	0.529663	0.591562	0.903649
Transportin-3	Q6P2B1	26.98	18	0.954993	0.698232	0.895365	0.758578	0.801678	0.496592	0.515229
Rho guanine nucleotide exchange factor 2	Q60875	25.99	18	1.27057	0.787046	0.937562	0.625173	1.08643	0.787046	0.981748
Platelet-derived growth factor receptor beta	P05622	20.13	18	1.08643	1.09648	1.39316	1.11686	0.704693	0.698232	0.903649
Hepatoma-derived growth factor	P51859	67.09	18	0.963829	0.794328	0.903649	0.717794	0.570164	0.0465586	1.00925
Tripeptidyl-peptidase 2	Q64514	22.03	18	0.648634	1.07647	1.10662	0.724436	1.48594	0.17378	0.887156
26S proteasome non-ATPase regulatory subunit 5	Q8BJY1	39.48	18	0.912011	0.57544	0.903649	1.04713	1.01859	0.608135	0.679204
Dynactin subunit 2	Q99KJ8	44.03	18	1.1695	1.14815	1.23595	0.580764	0.879023	1	1.08643
Kinectin	Q61595	17.26	18	0.895365	1.00925	0.946237	0.903649	1.43219	0.226986	1.13763
Sarcoplasmic/endoplasmic reticulum calcium ATPase 2	O55143	19.44	18	0.903649	0.831764	0.831764	0.428549	0.591562	0.366438	1.01859
Beta-galactosidase	P23780	26.89	18	1.14815	1.25893	1.14815	0.963829	0.401791	0.737904	1.03753
Aspartyl aminopeptidase	Q9Z2W0	44.19	18	0.809096	0.794328	0.990832	0.648634	0.630957	0.544503	0.855067
Succinate--CoA ligase [ADP-forming] subunit beta, mitochondrial	Q9Z2I9	35.85	18	0.711214	0.524807	0.704693	1.03753	0.554626	0.235505	0.765597
26S proteasome regulatory subunit 8	P62196	44.83	18	1.14815	1.24738	0.912011	0.731139	1.43219	0.642688	0.963829
Importin-9	Q91YE6	19.4	18	0.879023	1.00925	1.0666	0.92045	0.972747	0.77983	0.717794
Cytoplasmic dynein 1 light intermediate chain 1	Q8R1Q8	34.61	18	0.724436	0.946237	0.772681	1.14815	1.09648	0.301995	0.824138
Hexokinase-2	O08528	23.01	18	0.787046	0.801678	0.912011	0.346737	0.448745	0.398107	0.529663
Collagen alpha-1(III) chain	P08121	17.42	18	0.963829	2.14783	0.529663	1.18032	0.20893	2.93765	1.35519
Serine/threonine-protein phosphatase 2A catalytic subunit alpha isoform	P63330	46.93	18	0.847227	0.879023	0.981748	0.648634	0.519996	0.660693	0.660693
Rho-related GTP-binding protein RhoC	Q62159	69.43	18	0.92045	0.724436	0.862979	1.45881	1.07647	0.636796	1.27057
Proteasome subunit alpha type-1	Q9R1P4	56.27	18	0.613762	0.990832	0.870964	0.666807	0.731139	0.457088	1.07647
Purine nucleoside phosphorylase	P23492	39.79	18	0.731139	0.461318	0.524807	1.24738	0.420727	0.57544	0.436516
40S ribosomal protein S10	P63325	47.27	18	0.534564	1.22462	0.625173	0.30761	0.887156	0.313329	0.772681
Ras-related protein Rab-7a	P51150	64.25	18	1.0666	0.717794	0.903649	0.457088	0.831764	0.801678	0.794328
Ubiquilin-2	Q9QZM0	21.79	18	1.21339	0.981748	1.01859	1.0666	0.862979	1.38038	1.07647
Proteasome subunit alpha type-2	P49722	46.58	18	0.77983	0.679204	0.586138	0.679204	0.895365	0.283139	0.963829
Protein/nucleic acid deglycase DJ-1	Q99LX0	68.25	18	0.981748	0.954993	0.972747	0.981748	0.981748	1.01859	0.963829
60S ribosomal protein L10	Q6ZWV3	39.25	18	1.07647	0.954993	0.862979	0.625173	1.1695	0.831764	1.03753
40S ribosomal protein S15a	P62245	62.31	18	0.691831	0.981748	0.946237	0.625173	0.765597	0.630957	0.334195
Transmembrane emp24 domain-containing protein 10	Q9D1D4	42.47	18	1.09648	0.263027	0.685488	0.801678	0.524807	0.630957	0.870964
Protein S100-A10	P08207	51.55	18	0.954993	0.937562	0.981748	1	0.981748	0.847227	0.972747
60S ribosomal protein L12	P35979	63.64	18	1.10662	1.00925	1.0666	0.283139	0.809096	1.36773	0.928966
Heterogeneous nuclear ribonucleoproteins C1/C2	Q9Z204	35.14	18	0.92045	1.00925	0.870964	0.483059	0.847227	0.452898	1.02802
26S proteasome non-ATPase regulatory subunit 14	O35593	38.39	18	0.870964	0.972747	0.912011	0.519996	0.144544	0.787046	0.751623
Vacuolar protein sorting-associated protein 29	Q9QZ88	40.66	18	0.831764	1.1272	1.85353	1.22462	2.35505	0.758578	0.794328
Cytochrome c oxidase subunit 1	P00397	13.81	18	1.08643	0.30761	0.903649	0.145881	0.49204	0.30761	0.77983
Glutathione S-transferase Mu 2	P15626	44.5	18	0.737904	0.870964	0.672977	1	1.04713	0.337287	0.608135
Guanine nucleotide-binding protein G(I)/G(S)/G(T) subunit beta-2	P62880	52.35	18	0.559758	0.928966	0.711214	0.737904	0.586138	0.515229	0.83946
ATP-dependent RNA helicase DDX39A	Q8VDW0	31.38	18	0.654636	0.666807	0.937562	0.416869	0.737904	0.772681	0.57544
Cathepsin L1	P06797	35.03	18	3.49945	2.91072	1.04713	4.16869	2.80543	3.63078	2.72898
CCR4-NOT transcription complex subunit 1	Q6ZQ08	11.58	17	1.03753	1.00925	1.05682	1.05682	1.08643	0.963829	1.08643
WASH complex subunit 5	Q8C2E7	20.53	17	1.03753	0.912011	1.20226	1.44544	1.36773	0.544503	0.744732
Constitutive coactivator of PPAR-gamma-like protein 1	Q6A0A9	21.67	17	0.787046	1.18032	1.35519	1.25893	0.903649	0.809096	1.24738
Transportin-1	Q8BFY9	28.17	17	1.08643	0.809096	1.1272	0.77983	0.92045	0.346737	0.809096
Lysosomal alpha-mannosidase	O09159	23.3	17	1.30617	1.30617	1.09648	1.78649	0.83946	0.731139	1.1272
Microtubule-associated protein 1S	Q8C052	23.12	17	1.19124	0.937562	1.65959	1.47231	1.75388	0.413047	1.5417
Splicing factor 3B subunit 1	Q99NB9	20.48	17	1.41906	0.809096	1.13763	1.09648	1.02802	0.187068	1.01859
Exportin-2	Q9ERK4	26.16	17	1.13763	0.83946	0.981748	0.277971	0.895365	0.328095	0.691831
Dynamin-1-like protein	Q8K1M6	26.95	17	0.648634	0.847227	0.794328	0.237684	0.801678	0.47863	0.724436
40S ribosomal protein S4, X isoform	P62702	48.67	17	0.731139	1.07647	0.862979	0.148594	0.794328	0.744732	0.787046
Tubulin--tyrosine ligase-like protein 12	Q3UDE2	35.37	17	1.69044	1.25893	1.35519	1.14815	0.981748	1.08643	0.963829
Inosine-5'-monophosphate dehydrogenase 2	P24547	36.19	17	0.539511	0.816582	0.666807	0.448745	0.92045	0.660693	0.847227
Prostacyclin synthase	O35074	37.13	17	0.751623	0.887156	1.14815	1.08643	0.751623	0.564937	0.559758
Dihydrolipoyl dehydrogenase, mitochondrial	O08749	43.03	17	0.870964	0.636796	1.49968	1.6293	1.33045	0.356451	1.1695
Dipeptidyl peptidase 3	Q99KK7	30.89	17	0.77983	0.794328	0.49204	0.77983	0.613762	0.564937	0.580764
Peptidyl-prolyl cis-trans isomerase B	P24369	56.94	17	1.00925	1	0.981748	1.02802	1	0.990832	0.990832
Transgelin	P37804	73.63	17	1.2942	1.33045	1.48594	0.0685488	1.18032	1.25893	1.07647
Eukaryotic translation initiation factor 2 subunit 3, X-linked	Q9Z0N1	32.2	17	1	1.05682	0.679204	0.319154	1.04713	0.474242	1.07647
Leucine-rich repeat-containing protein 59	Q922Q8	44.95	17	0.928966	1.13763	0.928966	0.77983	0.83946	0.340408	0.903649
26S proteasome non-ATPase regulatory subunit 7	P26516	54.83	17	0.809096	0.946237	0.937562	0.77983	0.787046	0.288403	0.847227
Torsin-1A-interacting protein 1	Q921T2	33.28	17	0.824138	0.660693	0.816582	1.25893	0.398107	0.267917	0.751623
Proteasome subunit alpha type-5	Q9Z2U1	56.02	17	1.01859	0.83946	0.679204	0.963829	0.448745	0.679204	0.534564
SUMO-activating enzyme subunit 2	Q9Z1F9	34.64	17	0.903649	0.862979	0.698232	0.83946	0.564937	0.322107	0.704693
Rho GDP-dissociation inhibitor 1	Q99PT1	55.88	17	0.816582	0.660693	0.469894	0.660693	0.613762	0.18197	0.954993
RNA-binding protein 39	Q8VH51	26.6	17	0.954993	0.717794	1.33045	0.855067	0.666807	0.510505	1.03753
Bifunctional methylenetetrahydrofolate dehydrogenase/cyclohydrolase, mitochondrial	P18155	48	17	1.19124	0.879023	1.51356	0.831764	1.15878	0.313329	1.19124
Methylmalonyl-CoA mutase, mitochondrial	P16332	23.53	17	1.39316	0.608135	0.963829	0.92045	0.717794	0.192309	0.801678
Ribose-phosphate pyrophosphokinase 2	Q9CS42	34.91	17	1.25893	1.51356	1.15878	0.580764	0.559758	0.963829	1.10662
Nuclear factor 1 X-type	P70257	21.52	17	0.83946	0.559758	0.847227	0.831764	0.83946	0.1	1.09648
B-cell receptor-associated protein 31	Q61335	32.24	17	0.751623	1.00925	1.07647	0.597035	0.981748	0.134276	1.07647
F-actin-capping protein subunit alpha-1	P47753	55.94	17	0.855067	0.879023	0.787046	0.772681	0.260615	0.534564	0.704693
Mitochondrial carrier homolog 1	Q791T5	29.05	17	0.981748	0.704693	0.685488	1.24738	0.519996	0.487529	0.704693
Protein mono-ADP-ribosyltransferase PARP3	Q3ULW8	20.08	17	0.816582	0.77983	0.570164	0.903649	0.654636	0.394457	0.83946
Calcium/calmodulin-dependent protein kinase type II subunit gamma	Q923T9	28.54	17	1.01859	1.13763	0.895365	0.801678	0.636796	0.452898	0.496592
40S ribosomal protein S14	P62264	60.93	17	1.57036	1.48594	0.937562	0.366438	0.608135	1.92309	1.18032
Histone H2A type 2-B	Q64522	52.31	17	1.24738	1.03753	0.831764	1.15878	1.35519	0.49204	1.14815
Carboxypeptidase Q	Q9WVJ3	22.34	17	1.30617	0.765597	1.08643	1.83654	0.559758	1.38038	0.717794
40S ribosomal protein S15	P62843	46.9	17	0.92045	1.14815	1.15878	0.636796	1.44544	0.0285759	1.00925
Mitogen-activated protein kinase 3	Q63844	38.68	17	0.816582	0.420727	0.666807	1.07647	1	0.457088	1.05682
Zinc finger protein-like 1	Q9DB43	30.97	17	0.666807	1.25893	1.69044	2.44343	3.13329	0.0461318	2.14783
Calpain-1 catalytic subunit	O35350	28.47	16	0.847227	0.831764	0.691831	1.5417	0.704693	0.328095	0.954993
Eukaryotic translation initiation factor 5B	Q05D44	18.42	16	1.08643	1.83654	1.57036	0.879023	1.0666	0.376704	1.41906
NADH-ubiquinone oxidoreductase 75 kDa subunit, mitochondrial	Q91VD9	31.77	16	1.51356	0.625173	1.13763	0.77983	0.529663	1.11686	0.809096
Latent-transforming growth factor beta-binding protein 2	O08999	12.19	16	2.22844	2.35505	1.55597	0.981748	0.895365	2.12814	1.61436
Leukotriene A-4 hydrolase	P24527	32.08	16	0.963829	0.744732	1.09648	1.1272	0.42462	0.226986	0.77983
Glutamine--tRNA ligase	Q8BML9	22.19	16	0.679204	0.765597	1.04713	0.895365	0.586138	1.0666	0.928966
Catalase	P24270	33.4	16	0.937562	0.870964	0.92045	0.954993	1.55597	0.21677	0.855067
Mitochondrial proton/calcium exchanger protein	Q9Z2I0	35.77	16	0.751623	0.758578	1.09648	0.794328	0.990832	0.122462	0.660693
Histidine--tRNA ligase, cytoplasmic	Q61035	34.58	16	1.02802	1.00925	0.824138	0.57544	0.928966	0.387258	0.625173
ER membrane protein complex subunit 1	Q8C7X2	24.57	16	1	0.794328	1.00925	1.34276	1.20226	0.265461	0.524807
1-phosphatidylinositol 4,5-bisphosphate phosphodiesterase delta-1	Q8R3B1	29.76	16	1.01859	0.666807	0.937562	1.23595	0.787046	0.794328	1
Thrombospondin-1	P35441	13.59	16	0.801678	1.88799	0.963829	0.18197	0.325087	1.52757	0.787046
Aspartyl/asparaginyl beta-hydroxylase	Q8BSY0	26.32	16	0.772681	0.717794	0.801678	1.25893	0.549541	0.831764	0.440555
Acyl-coenzyme A thioesterase 9, mitochondrial	Q9R0X4	32.12	16	0.801678	0.731139	1.01859	1	0.946237	0.122462	0.794328
Alpha-soluble NSF attachment protein	Q9DB05	55.25	16	1	0.981748	1	0.990832	0.990832	1	0.972747
Carbonyl reductase [NADPH] 3	Q8K354	51.99	16	0.937562	0.474242	0.559758	0.654636	0.679204	0.625173	1.1695
Uridine 5'-monophosphate synthase	P13439	42	16	1.34276	1.22462	1.43219	0.597035	1	0.331131	1.14815
Annexin A3	O35639	47.06	16	1.21339	0.895365	0.586138	0.751623	1.04713	0.981748	0.660693
COP9 signalosome complex subunit 4	O88544	39.41	16	0.847227	1.45881	0.862979	0.580764	0.510505	0.359749	0.559758
Multifunctional protein ADE2	Q9DCL9	40.47	16	1.30617	1.04713	1.19124	0.554626	0.440555	0.619441	0.648634
Serine protease HTRA1	Q9R118	34.17	16	1.10662	0.465586	1.14815	1.97697	0.801678	0.331131	1.15878
60S ribosomal protein L10a	P53026	47.47	16	1.14815	1.08643	1.20226	0.630957	1.1272	0.469894	1.01859
Protein transport protein Sec23B	Q9D662	33.77	16	0.903649	0.794328	0.870964	0.679204	0.765597	1.13763	0.77983
Protein Hook homolog 3	Q8BUK6	22.42	16	1.1272	1.07647	1.02802	0.92045	0.267917	0.60256	0.928966
Thioredoxin-dependent peroxide reductase, mitochondrial	P20108	43.19	16	0.787046	0.630957	0.862979	0.903649	0.731139	0.159956	0.972747
AMP deaminase 2	Q9DBT5	22.06	16	0.794328	0.794328	1.36773	1.45881	1.44544	0.363078	1.10662
Cytochrome c1, heme protein, mitochondrial	Q9D0M3	41.85	16	0.990832	0.57544	0.887156	0.981748	0.457088	0.440555	0.356451
Lamina-associated polypeptide 2, isoforms beta/delta/epsilon/gamma	Q61029	28.54	16	1	0.809096	0.937562	0.524807	0.895365	1.02802	0.83946
Annexin A7	Q07076	24.62	16	1.03753	0.731139	0.912011	0.855067	0.704693	1.58489	0.946237
Short/branched chain specific acyl-CoA dehydrogenase, mitochondrial	Q9DBL1	31.71	16	1.03753	1.1695	1.2942	1.57036	0.809096	0.954993	0.809096
Isocitrate dehydrogenase [NAD] subunit alpha, mitochondrial	Q9D6R2	35.79	16	1.11686	0.794328	0.559758	0.672977	0.636796	0.660693	0.772681
60S ribosomal protein L23	P62830	57.86	16	0.928966	0.744732	0.963829	0.363078	0.855067	0.322107	0.758578
RNA-binding protein FUS	P56959	19.5	16	1.07647	0.870964	1.04713	0.383707	0.990832	0.296483	0.937562
Coronin-1B	Q9WUM3	29.34	16	1.04713	0.660693	0.772681	0.981748	0.394457	0.717794	0.660693
Calmodulin-3	P0DP28	56.38	16	0.946237	0.630957	0.608135	0.903649	1.38038	0.201372	1.15878
Transportin-2	Q99LG2	15.67	16	1.33045	1.30617	1.30617	0.724436	0.60256	0.283139	0.704693
Transmembrane glycoprotein NMB	Q99P91	14.29	16	0.847227	0.440555	0.57544	0.244343	0.912011	0.409261	0.870964
Eukaryotic initiation factor 4A-III	Q91VC3	26.76	16	0.954993	1.00925	1.00925	0.972747	1.03753	0.981748	0.972747
Transmembrane emp24 domain-containing protein 2	Q9R0Q3	30.85	16	1.07647	0.660693	0.990832	0.809096	0.316228	0.267917	0.83946
14-3-3 protein eta	P68510	41.06	16	1.10662	1.15878	0.831764	0.474242	0.570164	0.474242	1.14815
Serine/threonine-protein phosphatase 2A catalytic subunit beta isoform	P62715	46.93	16	1.01859	1.00925	0.870964	1.11686	1.00925	0.862979	0.847227
26S proteasome non-ATPase regulatory subunit 3	P14685	35.09	15	1.07647	0.816582	0.903649	0.711214	0.92045	0.510505	1.02802
Eukaryotic translation initiation factor 3 subunit L	Q8QZY1	28.55	15	0.758578	1.11686	0.801678	0.409261	0.343558	0.787046	0.380189
SUN domain-containing protein 1	Q9D666	24.42	15	0.972747	0.529663	1.01859	0.981748	0.83946	0.383707	1.13763
PDZ and LIM domain protein 5	Q8CI51	33.67	15	0.794328	1.70608	0.912011	0.524807	0.744732	1.14815	1.20226
26S proteasome non-ATPase regulatory subunit 6	Q99JI4	46.53	15	0.92045	0.903649	0.963829	0.862979	0.831764	0.401791	0.549541
S-methyl-5'-thioadenosine phosphorylase	Q9CQ65	67.84	15	1.07647	1.0666	0.744732	0.77983	0.928966	0.469894	1.04713
60S ribosomal protein L7	P14148	44.44	15	0.946237	0.758578	1.04713	0.349945	0.937562	0.394457	0.801678
Propionyl-CoA carboxylase alpha chain, mitochondrial	Q91ZA3	29.83	15	0.954993	0.824138	1.05682	1.44544	1.03753	0.349945	1.18032
Electron transfer flavoprotein-ubiquinone oxidoreductase, mitochondrial	Q921G7	30.19	15	0.744732	0.47863	0.928966	0.972747	0.519996	0.270396	0.816582
Interleukin enhancer-binding factor 3	Q9Z1X4	21.71	15	1.02802	0.990832	1	0.972747	1.01859	1.03753	1.01859
Pre-mRNA-splicing factor ATP-dependent RNA helicase DHX15	O35286	25.41	15	1.03753	0.751623	0.737904	0.383707	0.77983	0.801678	0.49204
Pleckstrin homology-like domain family B member 2	Q8K1N2	14.57	15	0.895365	1.0666	0.887156	0.319154	0.698232	0.288403	0.554626
2,4-dienoyl-CoA reductase, mitochondrial	Q9CQ62	52.24	15	1.18032	0.83946	1.14815	1.21339	0.60256	0.157036	0.824138
CTP synthase 1	P70698	33.84	15	0.903649	1.25893	0.972747	0.539511	0.660693	1.1695	1.02802
Mitochondrial import receptor subunit TOM70	Q9CZW5	32.57	15	1.01859	1.08643	1.08643	0.642688	0.928966	0.229087	0.862979
NAD(P)H dehydrogenase [quinone] 1	Q64669	60.95	15	1.02802	0.954993	0.724436	1.28233	1.01859	0.49204	0.912011
Prolyl 3-hydroxylase 1	Q3V1T4	25.85	15	0.751623	0.862979	0.608135	0.744732	0.409261	0.37325	0.801678
5-oxoprolinase	Q8K010	14.83	15	0.801678	0.928966	1.36773	2.88403	1.08643	1.39316	1.24738
Eukaryotic translation initiation factor 3 subunit H	Q91WK2	49.72	15	0.648634	1.09648	0.870964	0.816582	0.862979	0.440555	0.963829
Cytoplasmic dynein 1 intermediate chain 2	O88487	33.33	15	0.744732	0.787046	0.903649	0.895365	0.981748	0.285759	0.654636
Guanine nucleotide-binding protein subunit alpha-11	P21278	46.52	15	0.972747	0.685488	0.672977	0.879023	1.20226	0.293765	0.440555
RuvB-like 2	Q9WTM5	33.26	15	1.20226	1.44544	1.20226	0.654636	0.685488	0.870964	1.0666
Dihydrolipoyllysine-residue acetyltransferase component of pyruvate dehydrogenase complex, mitochondrial	Q8BMF4	28.5	15	0.946237	0.787046	1.00925	0.887156	1.02802	0.349945	0.972747
Farnesyl pyrophosphate synthase	Q920E5	41.36	15	0.515229	1.07647	0.613762	0.591562	1.34276	0.30761	0.77983
Ran GTPase-activating protein 1	P46061	22.92	15	2.01372	2.46604	2.42103	0.887156	1.39316	0.597035	0.831764
Integrin alpha-5	P11688	17.38	15	0.903649	1.30617	0.937562	0.554626	0.529663	1.69044	1.03753
Collagen alpha-2(V) chain	Q3U962	13.69	15	1.47231	2.53513	0.737904	0.346737	0.299226	1.94089	1.65959
Protein SET	Q9EQU5	44.64	15	1.36773	1.01859	1	0.363078	0.787046	0.691831	0.724436
Alpha-2-macroglobulin receptor-associated protein	P55302	32.78	15	0.737904	0.879023	0.737904	1.25893	0.855067	0.711214	1.09648
Extended synaptotagmin-2	Q3TZZ7	16.09	15	1.44544	1.27057	1.20226	0.772681	0.895365	0.288403	1.22462
Rho GTPase-activating protein 1	Q5FWK3	40.77	15	1.14815	0.60256	0.501187	0.519996	0.301995	0.448745	0.539511
60S ribosomal protein L7a	P12970	36.09	15	0.83946	0.564937	1.0666	0.251189	0.731139	0.855067	1.11686
Epoxide hydrolase 1	Q9D379	38.46	15	0.990832	0.847227	1.00925	1.7378	1.33045	0.260615	1.22462
Twinfilin-2	Q9Z0P5	42.69	15	1.03753	0.963829	0.972747	0.990832	0.981748	1.0666	1.04713
Heterogeneous nuclear ribonucleoprotein H2	P70333	35.19	15	1.14815	1.04713	1.24738	1.40605	1.05682	0.731139	1.19124
Histone H2A.V	Q3THW5	58.59	15	0.469894	0.539511	0.765597	1.7378	1.24738	0.183654	1.0666
Protein NDRG1	Q62433	36.29	15	0.824138	1.07647	0.92045	0.809096	0.660693	0.272898	0.912011
Vesicle-trafficking protein SEC22b	O08547	43.72	15	0.954993	0.92045	0.83946	1.13763	0.809096	0.794328	0.625173
Heterogeneous nuclear ribonucleoprotein A0	Q9CX86	40.33	15	1.00925	0.824138	0.731139	0.496592	0.175388	0.564937	0.912011
Glutamine amidotransferase-like class 1 domain-containing protein 3A, mitochondrial	Q9D172	35.71	15	0.717794	0.564937	1.28233	1.95884	1.55597	0.233346	0.731139
Ubiquilin-1	Q8R317	22.16	15	1.01859	0.954993	1	0.731139	0.737904	0.685488	0.591562
CD9 antigen	P40240	29.65	15	0.465586	0.141906	0.401791	0.549541	1.48594	0.0862979	1.22462
AP-3 complex subunit beta-1	Q9Z1T1	15.75	14	0.809096	0.787046	0.801678	0.862979	0.654636	0.654636	0.801678
Disks large homolog 1	Q811D0	24.97	14	0.870964	0.619441	0.704693	0.954993	0.586138	0.448745	0.801678
Exportin-T	Q9CRT8	21.29	14	0.824138	0.946237	1.0666	0.758578	1.14815	0.529663	0.824138
Nck-associated protein 1	P28660	17.82	14	1.07647	0.529663	1.34276	0.937562	0.937562	0.519996	0.717794
Phenylalanine--tRNA ligase beta subunit	Q9WUA2	32.26	14	0.963829	1.13763	1.1695	0.912011	1.2942	0.954993	1.14815
Nardilysin	Q8BHG1	18.52	14	0.744732	0.954993	0.847227	0.49204	0.744732	0.275423	0.630957
Proteasome activator complex subunit 1	P97371	58.23	14	1.09648	1.2942	0.895365	0.879023	0.809096	0.809096	0.963829
GDP-fucose protein O-fucosyltransferase 2	Q8VHI3	34.73	14	0.887156	0.879023	0.937562	1.03753	0.937562	0.972747	1.13763
Serine/threonine-protein kinase PAK 2	Q8CIN4	39.31	14	0.751623	1.01859	0.83946	0.554626	0.879023	0.246604	0.544503
NSFL1 cofactor p47	Q9CZ44	41.35	14	1.14815	1.35519	1	0.831764	0.60256	1.01859	1.21339
KN motif and ankyrin repeat domain-containing protein 2	Q8BX02	23.84	14	0.903649	0.737904	1.14815	0.879023	0.580764	1.49968	1.13763
60S ribosomal protein L6	P47911	34.8	14	1.24738	1.25893	1.15878	0.405509	0.751623	0.816582	1.19124
Eukaryotic translation initiation factor 4 gamma 2	Q62448	22.08	14	1.52757	1.39316	1.58489	0.824138	0.515229	0.92045	0.672977
Quinone oxidoreductase	P47199	48.64	14	1.00925	0.895365	0.879023	1.2942	0.660693	0.413047	0.972747
Hsc70-interacting protein	Q99L47	28.3	14	0.679204	1.44544	0.47863	0.751623	1.40605	0.534564	1.07647
Sulfide:quinone oxidoreductase, mitochondrial	Q9R112	36.44	14	1.11686	0.409261	1.04713	0.903649	0.398107	0.416869	0.704693
Long-chain specific acyl-CoA dehydrogenase, mitochondrial	P51174	29.07	14	0.824138	0.711214	1	1.00925	0.505825	0.711214	0.461318
Golgi reassembly-stacking protein 2	Q99JX3	43.02	14	1.07647	0.847227	0.879023	0.448745	0.608135	0.654636	0.613762
Lactoylglutathione lyase	Q9CPU0	62.5	14	0.879023	0.816582	0.870964	0.698232	0.824138	0.231206	0.816582
Alpha-aminoadipic semialdehyde dehydrogenase	Q9DBF1	31.17	14	0.824138	0.529663	0.870964	1.01859	0.49204	0.591562	0.972747
Eukaryotic translation initiation factor 3 subunit F	Q9DCH4	36.29	14	0.937562	1.15878	1.36773	0.251189	0.60256	0.554626	0.963829
Core histone macro-H2A.1	Q9QZQ8	36.56	14	0.990832	0.737904	1.10662	0.887156	0.698232	1.36773	1.1272
Myotrophin	P62774	69.49	14	0.990832	1	0.758578	0.440555	0.436516	0.47863	0.963829
ATP synthase subunit d, mitochondrial	Q9DCX2	72.05	14	0.554626	0.366438	0.731139	1.30617	0.928966	0.205116	0.570164
Fumarylacetoacetase	P35505	29.12	14	0.824138	1.04713	0.586138	2.1677	1.65959	0.580764	1.41906
6-phosphogluconolactonase	Q9CQ60	57.59	14	1.28233	0.630957	0.963829	1.11686	0.711214	0.625173	0.862979
BTB/POZ domain-containing protein KCTD12	Q6WVG3	29.97	14	0.597035	0.870964	0.559758	1.5417	0.534564	1.39316	0.544503
NADH dehydrogenase [ubiquinone] iron-sulfur protein 3, mitochondrial	Q9DCT2	42.97	14	1.14815	1.05682	1.13763	0.698232	0.524807	0.972747	1.10662
Cadherin-13	Q9WTR5	24.65	14	2.14783	0.322107	1.64437	1.25893	1.14815	0.60256	1.09648
Medium-chain specific acyl-CoA dehydrogenase, mitochondrial	P45952	30.88	14	1.14815	0.704693	0.946237	1.33045	0.816582	0.765597	0.855067
Proteasome subunit beta type-1	O09061	43.33	14	0.672977	1	1.07647	0.83946	0.559758	0.809096	1
Proteasome activator complex subunit 2	P97372	45.19	14	0.801678	0.855067	0.625173	0.946237	0.340408	0.469894	0.277971
ELAV-like protein 1	P70372	34.97	14	0.990832	0.895365	0.847227	0.440555	0.343558	0.625173	1
Ras-related C3 botulinum toxin substrate 1	P63001	59.38	14	1.80302	2.12814	2.37684	1.67494	2.72898	0.420727	2.26986
ATP synthase F(0) complex subunit B1, mitochondrial	Q9CQQ7	42.19	14	1.15878	0.737904	1.18032	1.1272	0.787046	0.316228	0.30479
Twinfilin-1	Q91YR1	36.86	14	0.954993	0.717794	0.972747	0.824138	0.448745	0.265461	0.724436
Proteasome subunit beta type-4	P99026	39.39	14	1.38038	0.816582	0.887156	0.529663	0.255859	1.58489	1.21339
Exportin-5	Q924C1	8.555	14	0.855067	1.49968	0.972747	0.619441	0.322107	0.717794	0.794328
ADP-ribosylation factor-like protein 8A	Q8VEH3	30.65	14	1.88799	1.22462	1.21339	1.39316	1.30617	2.44343	1.02802
Thy-1 membrane glycoprotein	P01831	31.48	14	0.505825	0.724436	0.954993	0.847227	0.363078	0.855067	1.49968
Ubiquitin-like-conjugating enzyme ATG3	Q9CPX6	43.63	14	1.01859	1.45881	0.963829	1.97697	1.99526	0.428549	1.67494
Probable 28S rRNA (cytosine-C(5))-methyltransferase	Q922K7	13.24	14	0.981748	1.19124	1.33045	1.08643	1.19124	1.04713	1.18032
Alpha-centractin	P61164	43.35	14	0.972747	1	0.972747	0.981748	0.972747	1.00925	0.990832
Ubiquitin-conjugating enzyme E2 D3	P61079	19.73	14	1	1.09648	0.887156	0.92045	0.963829	0.954993	0.946237
Anionic trypsin-2	P07146	20.73	14	0.144544	0.285759	1.03753	1.51356	3.94457	0.0187068	0.231206
ADP-ribosylation factor-like protein 8B	Q9CQW2	29.57	14	1.03753	0.879023	0.809096	1.25893	0.731139	1.09648	0.544503
HEAT repeat-containing protein 5A	Q5PRF0	11.63	13	0.954993	1.21339	1.03753	0.711214	0.440555	0.895365	0.648634
SWI/SNF complex subunit SMARCC2	Q6PDG5	20.45	13	0.847227	1.0666	0.465586	1.51356	0.963829	0.296483	1.18032
Baculoviral IAP repeat-containing protein 6	O88738	5.817	13	1.03753	1.75388	0.981748	1.61436	0.855067	1.95884	0.946237
Integrin beta-5	O70309	26.57	13	0.648634	0.244343	0.731139	1.1695	1.15878	0.203236	0.619441
Acetyl-CoA carboxylase 1	Q5SWU9	9.424	13	1.04713	1.14815	1.0666	1.09648	1	1.18032	0.990832
Cation-independent mannose-6-phosphate receptor	Q07113	8.417	13	1.39316	0.794328	0.870964	1.28233	1.03753	0.691831	0.559758
Alpha-N-acetylgalactosaminidase	Q9QWR8	40.48	13	0.772681	0.751623	0.580764	0.758578	0.376704	0.534564	0.794328
Adenylosuccinate lyase	P54822	43.8	13	0.870964	0.77983	1.09648	1.03753	0.731139	0.524807	0.496592
Nucleosome assembly protein 1-like 1	P28656	41.69	13	1.31826	1.34276	1.33045	0.17378	0.870964	0.461318	0.83946
Eukaryotic peptide chain release factor subunit 1	Q8BWY3	34.32	13	0.903649	1.1695	0.809096	0.349945	0.510505	0.260615	0.685488
Ataxin-10	P28658	28.84	13	0.77983	1	0.711214	0.619441	0.440555	0.316228	0.744732
Coiled-coil domain-containing protein 80	Q8R2G6	17.6	13	1.5417	1.47231	1.36773	0.515229	0.369828	0.92045	1.09648
Inverted formin-2	Q0GNC1	13.67	13	1.13763	1.09648	0.92045	0.744732	0.597035	1.15878	0.83946
C-Jun-amino-terminal kinase-interacting protein 4	Q58A65	14	13	0.405509	1.0666	0.912011	1.00925	0.816582	0.192309	0.879023
Ras-related protein Rab-2A	P53994	57.55	13	0.937562	1.00925	0.937562	0.801678	0.83946	0.383707	1.13763
Ubiquitin-like modifier-activating enzyme 6	Q8C7R4	16.33	13	0.660693	0.990832	0.981748	1.21339	0.946237	0.60256	0.711214
Protein flightless-1 homolog	Q9JJ28	12.12	13	1.36773	1.7378	1.72187	0.937562	1.80302	1.31826	1.55597
Propionyl-CoA carboxylase beta chain, mitochondrial	Q99MN9	32.35	13	1.07647	0.613762	0.831764	1.21339	0.586138	0.648634	0.501187
Reticulocalbin-2	Q8BP92	51.56	13	1.00925	0.937562	1.00925	1.1272	1.10662	0.363078	0.870964
AP-1 complex subunit gamma-1	P22892	16.67	13	0.831764	0.903649	0.765597	1.1272	0.737904	0.325087	0.801678
Basic leucine zipper and W2 domain-containing protein 1	Q9CQC6	32.7	13	1.11686	1.39316	0.972747	0.47863	0.912011	0.816582	0.879023
Obg-like ATPase 1	Q9CZ30	32.32	13	0.83946	0.92045	1.36773	1.33045	1	0.187068	0.801678
ATP-binding cassette sub-family E member 1	P61222	29.72	13	0.787046	1.11686	0.903649	0.544503	0.666807	0.534564	0.847227
Adenylosuccinate synthetase isozyme 2	P46664	35.75	13	1.31826	0.972747	1.00925	0.218776	0.672977	0.597035	0.636796
Ras-related protein Rab-1A	P62821	60.49	13	0.772681	0.636796	0.691831	0.731139	0.586138	0.139316	0.487529
Tyrosine-protein phosphatase non-receptor type 23	Q6PB44	9.574	13	0.946237	1.39316	1.35519	0.887156	0.801678	0.613762	1
Protein prune homolog 2	Q52KR3	5.966	13	0.737904	0.698232	0.895365	1.11686	0.731139	0.413047	0.847227
Fragile X mental retardation syndrome-related protein 1	Q61584	19.94	13	0.824138	0.519996	1.00925	0.356451	0.380189	0.301995	0.483059
Aminoacyl tRNA synthase complex-interacting multifunctional protein 1	P31230	44.19	13	1.03753	1.18032	1.43219	0.737904	0.946237	0.510505	1.10662
Succinate--CoA ligase [ADP/GDP-forming] subunit alpha, mitochondrial	Q9WUM5	37.57	13	0.954993	0.608135	0.954993	1.34276	1.22462	0.322107	0.672977
UPF0160 protein MYG1, mitochondrial	Q9JK81	28.95	13	1.00925	0.855067	0.92045	0.912011	0.954993	0.937562	1.00925
Eukaryotic translation initiation factor 3 subunit I	Q9QZD9	42.77	13	0.903649	1.33045	1.04713	0.580764	0.570164	0.57544	0.731139
Glypican-4	P51655	29.44	13	0.855067	0.963829	1.14815	1.14815	1.14815	0.937562	1.15878
Phospholipase D3	O35405	28.69	13	0.912011	1.02802	0.772681	0.903649	0.390841	0.772681	1.08643
DNA topoisomerase 2-beta	Q64511	8.747	13	1	0.77983	1.05682	0.92045	0.691831	0.353183	0.698232
RNA transcription, translation and transport factor protein	Q9CQE8	42.62	13	1.52757	1.67494	1.72187	1.01859	0.92045	0.648634	1.19124
Vesicle-associated membrane protein-associated protein A	Q9WV55	57.03	13	0.824138	1.14815	0.765597	0.717794	0.394457	0.155597	0.698232
Ubiquitin-associated protein 2-like	Q80X50	12.2	13	1.39316	1.59956	1.48594	0.444631	1.14815	0.660693	1.55597
Ras-related protein Rab-5C	P35278	60.19	13	1.14815	1.27057	0.972747	0.855067	0.698232	1.28233	0.928966
Lysosomal protective protein	P16675	32.28	13	0.847227	1.05682	0.92045	0.903649	1	0.474242	1.03753
Carbonyl reductase [NADPH] 1	P48758	48.74	13	0.903649	0.92045	0.887156	1.05682	1.03753	1.05682	1.0666
Coatomer subunit gamma-2	Q9QXK3	19.17	13	1.67494	1.13763	1.58489	1.36773	1.58489	0.534564	0.954993
Eukaryotic translation initiation factor 1	P48024	80.53	13	0.483059	2.24905	1.48594	1.00925	2.03236	1.07647	0.816582
Cell division control protein 42 homolog	P60766	66.49	13	0.751623	0.679204	0.92045	0.591562	0.824138	0.30761	0.636796
KH domain-containing, RNA-binding, signal transduction-associated protein 1	Q60749	13.54	13	0.831764	0.679204	0.928966	0.92045	0.737904	0.0895365	0.990832
SH3 domain-binding glutamic acid-rich-like protein	Q9JJU8	78.07	13	1.05682	0.809096	0.660693	0.809096	0.744732	0.580764	1.01859
ATPase Asna1	O54984	32.18	13	1.13763	0.92045	1.07647	0.928966	1.35519	0.127057	1.08643
Proteasome subunit beta type-6	Q60692	49.58	13	1.1272	0.765597	0.937562	0.744732	0.564937	0.394457	0.613762
Complement component 1 Q subcomponent-binding protein, mitochondrial	O35658	42.09	13	0.809096	0.301995	0.912011	1.39316	0.452898	0.135519	0.251189
V-type proton ATPase subunit D	P57746	39.68	13	1.35519	1.15878	1.04713	1.35519	1.45881	1.24738	1.10662
STE20-like serine/threonine-protein kinase	O54988	9.165	13	1.07647	0.963829	1.02802	0.92045	0.630957	0.501187	0.809096
Peptidyl-prolyl cis-trans isomerase FKBP11	Q9D1M7	42.79	13	1.04713	0.816582	0.963829	0.37325	0.666807	0.636796	0.765597
ELKS/Rab6-interacting/CAST family member 1	Q99MI1	8.75	13	1.15878	1.09648	1.0666	1.03753	1.20226	0.972747	1.08643
Cytochrome c oxidase subunit 2	P00405	23.35	13	1.15878	0.731139	1.0666	0.353183	0.937562	0.954993	0.92045
Guanine nucleotide-binding protein G(q) subunit alpha	P21279	33.98	13	1.36773	2.42103	1.35519	1.18032	0.744732	3.37287	1.36773
Arylsulfatase A	P50428	19.17	13	1.07647	0.724436	0.648634	1.40605	0.253513	0.679204	0.465586
Succinate--CoA ligase [GDP-forming] subunit beta, mitochondrial	Q9Z2I8	34.18	12	0.619441	0.619441	1.07647	0.946237	0.293765	0.717794	1.03753
26S proteasome regulatory subunit 7	P46471	39.03	12	1.15878	1.00925	0.801678	0.711214	0.824138	0.510505	0.275423
Extended synaptotagmin-1	Q3U7R1	15.29	12	0.972747	0.92045	0.831764	0.824138	0.49204	0.879023	0.847227
DCC-interacting protein 13-alpha	Q8K3H0	20.37	12	0.765597	0.544503	0.990832	1.20226	0.751623	0.855067	0.591562
Cytosolic acyl coenzyme A thioester hydrolase	Q91V12	46.19	12	1.04713	1.05682	1.1272	0.879023	1.36773	0.205116	1.10662
3-ketoacyl-CoA thiolase A, peroxisomal	Q921H8	43.16	12	1.33045	0.946237	0.981748	0.809096	0.698232	0.912011	1.2942
Treacle protein	O08784	12.8	12	1.87068	0.92045	1.78649	0.847227	1.58489	0.49204	1.87068
Sterile alpha motif domain-containing protein 9-like	Q69Z37	13	12	0.444631	0.879023	0.519996	0.928966	0.57544	0.510505	0.809096
Methionine--tRNA ligase, cytoplasmic	Q68FL6	21.51	12	1.15878	1.21339	1.1695	1.41906	1.40605	1.39316	1.28233
Eukaryotic translation initiation factor 2 subunit 1	Q6ZWX6	33.65	12	1.1272	1.36773	0.912011	0.356451	0.524807	1.15878	1.70608
Caveolae-associated protein 3	Q91VJ2	48.85	12	1.77011	0.613762	2.18776	0.501187	0.824138	0.474242	0.895365
Nuclear pore complex protein Nup93	Q8BJ71	18.07	12	0.92045	0.57544	0.801678	1.00925	0.416869	0.685488	0.619441
Tryptophan--tRNA ligase, cytoplasmic	P32921	30.77	12	0.981748	0.461318	1.15878	0.580764	0.580764	0.586138	0.679204
DNA-(apurinic or apyrimidinic site) lyase	P28352	46.69	12	1.05682	0.57544	0.847227	1.47231	0.855067	0.534564	0.724436
Proteasome subunit alpha type-6	Q9QUM9	47.56	12	1.01859	0.972747	0.990832	1.00925	0.981748	1.1272	1.03753
Eukaryotic translation initiation factor 3 subunit D	O70194	33.39	12	0.990832	1.27057	0.954993	0.654636	0.448745	1.07647	0.698232
Isovaleryl-CoA dehydrogenase, mitochondrial	Q9JHI5	36.08	12	1.10662	0.963829	1.18032	1.21339	1.0666	0.963829	1.30617
Nuclear pore complex protein Nup133	Q8R0G9	14.46	12	0.862979	0.847227	1.01859	0.737904	1.23595	0.285759	0.928966
Heterogeneous nuclear ribonucleoprotein L-like	Q921F4	26.4	12	0.895365	0.731139	0.751623	1	0.83946	0.461318	0.912011
Chloride intracellular channel protein 1	Q9Z1Q5	45.23	12	1.05682	0.981748	1.13763	0.660693	0.981748	0.229087	0.787046
COP9 signalosome complex subunit 2	P61202	31.83	12	1.10662	1	0.946237	1.49968	1.11686	0.724436	0.895365
Tubulin-specific chaperone D	Q8BYA0	15.05	12	0.816582	0.903649	0.824138	0.672977	0.809096	0.625173	0.515229
Ankyrin-2	Q8C8R3	5.285	12	1.28233	0.597035	1.2942	1.41906	0.630957	0.824138	0.847227
Inositol 1,4,5-trisphosphate receptor type 1	P11881	5.82	12	0.794328	0.376704	1.00925	1.19124	0.564937	0.501187	0.465586
Procollagen C-endopeptidase enhancer 1	Q61398	27.78	12	0.954993	0.77983	0.946237	0.496592	0.711214	1.31826	1.2942
Peroxiredoxin-5, mitochondrial	P99029	51.9	12	0.772681	1.1272	0.92045	1.18032	0.49204	0.524807	0.457088
Heterochromatin protein 1-binding protein 3	Q3TEA8	23.83	12	0.772681	0.698232	1.07647	1.00925	0.92045	0.155597	0.801678
Proteasome subunit beta type-5	O55234	36.36	12	0.862979	1.0666	1.05682	0.981748	1.58489	0.895365	1.45881
Epididymis-specific alpha-mannosidase	O54782	14.15	12	0.744732	1.00925	0.972747	1.25893	0.870964	0.580764	1.1272
ATP-binding cassette sub-family F member 1	Q6P542	17.44	12	0.816582	1	1.01859	0.887156	1.34276	0.436516	0.831764
Peripheral plasma membrane protein CASK	O70589	12.85	12	0.912011	0.903649	0.912011	1	0.751623	0.416869	1.30617
WASH complex subunit 4	Q3UMB9	13.13	12	0.990832	1.0666	1.28233	1.38038	1.09648	0.519996	0.928966
Serine/arginine repetitive matrix protein 2	Q8BTI8	5.031	12	1.22462	1.00925	0.990832	0.824138	0.717794	0.787046	1.09648
Coronin-1C	Q9WUM4	29.32	12	1.07647	0.809096	0.704693	0.559758	0.685488	0.534564	0.724436
Interferon-induced protein with tetratricopeptide repeats 1	Q64282	27.65	12	0.115878	1.23595	0.149968	1.64437	0.11272	1.21339	0.83946
Rabankyrin-5	Q810B6	15.06	12	0.691831	1.10662	0.937562	1.07647	1.28233	0.159956	1.28233
Protein MEMO1	Q91VH6	48.48	12	0.981748	1.01859	0.912011	0.912011	0.946237	0.10666	0.801678
Dynamin-like 120 kDa protein, mitochondrial	P58281	14.48	12	0.636796	0.554626	0.704693	1.35519	0.887156	0.283139	0.765597
S-adenosylmethionine synthase isoform type-2	Q3THS6	38.48	12	0.772681	1.24738	0.809096	0.954993	0.356451	0.824138	0.83946
Enoyl-CoA delta isomerase 1, mitochondrial	P42125	35.64	12	0.758578	0.816582	1.0666	1.25893	0.972747	0.343558	0.937562
40S ribosomal protein S18	P62270	48.03	12	1.05682	1.69044	0.824138	0.226986	0.613762	1.41906	0.895365
CTP synthase 2	P70303	25.43	12	1.25893	0.630957	1.07647	2.03236	1.33045	0.444631	1.02802
Exportin-7	Q9EPK7	11.22	12	1.20226	1.18032	1.01859	1.03753	0.42462	1.22462	0.946237
Heat shock 70 kDa protein 4L	P48722	21.36	12	1.18032	0.77983	1.02802	0.685488	0.496592	0.544503	0.92045
Serine/threonine-protein phosphatase 2A 55 kDa regulatory subunit B alpha isoform	Q6P1F6	31.99	12	1.52757	1.75388	1.43219	1.1695	1.04713	0.801678	0.92045
Transmembrane emp24 domain-containing protein 9	Q99KF1	49.79	12	0.809096	0.654636	0.704693	0.505825	0.57544	0.440555	0.765597
Vacuolar protein sorting-associated protein 26A	P40336	42.51	12	0.597035	0.564937	0.870964	0.258226	0.496592	0.847227	0.794328
Proliferating cell nuclear antigen	P17918	44.44	12	1.35519	1.10662	1.21339	0.340408	0.963829	1.00925	0.990832
Sorting nexin-3	O70492	60.49	12	1	0.990832	0.981748	0.937562	1.00925	1.01859	0.972747
Actin-related protein 2/3 complex subunit 1B	Q9WV32	31.72	12	1.07647	0.505825	1.0666	0.963829	0.248886	0.275423	1.07647
Vesicle-fusing ATPase	P46460	19.76	12	0.870964	1.6293	1.49968	2.03236	1.80302	0.809096	1.09648
Pyrroline-5-carboxylate reductase 2	Q922Q4	41.56	12	0.937562	0.903649	0.981748	0.963829	0.990832	0.981748	1.01859
C-terminal-binding protein 1	O88712	31.29	12	1.1695	1.36773	0.946237	1.51356	0.363078	1.38038	1.49968
40S ribosomal protein S16	P14131	57.53	12	1.0666	1.38038	0.903649	0.356451	1.07647	1.20226	1.24738
UMP-CMP kinase	Q9DBP5	48.47	12	0.870964	1.13763	1.23595	1.11686	1.20226	0.060256	1.30617
Proteasome subunit beta type-3	Q9R1P1	44.39	12	1.00925	1.08643	1.03753	0.816582	0.691831	0.831764	0.954993
DnaJ homolog subfamily C member 3	Q91YW3	31.35	12	0.887156	0.483059	0.465586	0.591562	0.313329	0.758578	0.597035
60S ribosomal protein L17	Q9CPR4	45.65	12	0.685488	0.717794	0.895365	0.383707	0.963829	0.109648	0.92045
Proteasome subunit alpha type-7	Q9Z2U0	31.05	12	1.5417	1.38038	1.21339	0.831764	0.990832	1.58489	0.751623
ADP-ribosylation factor-binding protein GGA1	Q8R0H9	19.84	12	1.95884	1.25893	1.49968	1.6293	0.704693	0.77983	0.737904
Cytochrome c oxidase subunit 5A, mitochondrial	P12787	48.63	12	0.83946	0.229087	0.539511	0.679204	1.41906	0.440555	0.847227
EH domain-containing protein 4	Q9EQP2	24.77	12	0.981748	1.00925	1.39316	0.870964	1.40605	0.544503	1.34276
10 kDa heat shock protein, mitochondrial	Q64433	60.78	12	0.981748	0.946237	0.963829	1.00925	1.00925	0.903649	0.963829
Band 4.1-like protein 3	Q9WV92	13.56	12	1.04713	1.59956	1.23595	1.38038	1.20226	1.27057	1.5417
TAR DNA-binding protein 43	Q921F2	18.12	12	0.954993	1.08643	0.83946	0.691831	1.19124	0.413047	0.963829
NHL repeat-containing protein 2	Q8BZW8	12.97	12	0.744732	1.01859	1.22462	1.23595	1	0.283139	1.04713
ATP synthase subunit delta, mitochondrial	Q9D3D9	47.02	12	1.43219	0.529663	0.524807	0.83946	0.524807	0.862979	0.946237
40S ribosomal protein S12	P63323	34.09	12	0.501187	0.809096	0.586138	0.457088	0.630957	0.161436	0.724436
Phytanoyl-CoA dioxygenase domain-containing protein 1	Q9DB26	23.71	12	0.591562	0.685488	0.862979	1.57036	1.18032	0.0862979	0.816582
Protein S100-A11	P50543	43.88	12	0.981748	0.946237	0.990832	1.01859	1	0.912011	0.903649
Translocon-associated protein subunit delta	Q62186	25	12	0.954993	0.972747	0.862979	0.672977	0.20893	1.13763	0.870964
Lamina-associated polypeptide 2, isoforms alpha/zeta	Q61033	19.48	12	0.855067	0.954993	1.02802	1.04713	1.02802	0.301995	0.630957
Guanine nucleotide-binding protein G(k) subunit alpha	Q9DC51	34.75	12	1.43219	0.765597	0.946237	0.496592	0.862979	1.33045	0.405509
Ras-related protein Rab-1B	Q9D1G1	47.26	12	1.02802	0.972747	1.00925	0.981748	1.04713	0.990832	0.981748
Glucocorticoid receptor	P06537	7.918	12	1.0666	0.879023	0.903649	0.862979	0.794328	0.654636	1.03753
Chloride intracellular channel protein 1	Q9Z1Q5	45.23	12	1.05682	0.981748	1.13763	0.660693	0.981748	0.229087	0.787046
Rho guanine nucleotide exchange factor 1	Q61210	19.78	11	1.61436	1.04713	1.6293	0.937562	0.824138	0.642688	1.55597
Plasma membrane calcium-transporting ATPase 1	G5E829	13.85	11	1.18032	0.963829	0.954993	0.570164	0.772681	0.440555	0.972747
Ribosomal protein S6 kinase alpha-3	P18654	22.84	11	0.787046	0.895365	1.0666	1.35519	1.69044	0.260615	1.07647
WASH complex subunit 2	Q6PGL7	17.84	11	0.597035	0.619441	0.685488	1.09648	0.654636	0.283139	0.586138
Protein argonaute-2	Q8CJG0	20.47	11	0.855067	1.21339	1.22462	1.44544	1.01859	0.519996	1.04713
3-mercaptopyruvate sulfurtransferase	Q99J99	47.47	11	0.83946	0.60256	1.34276	1.6293	1.34276	0.679204	0.879023
NAD-dependent malic enzyme, mitochondrial	Q99KE1	28.52	11	1.09648	0.946237	0.972747	0.963829	0.539511	0.192309	0.92045
Cytoskeleton-associated protein 5	A2AGT5	8.661	11	0.990832	0.855067	0.990832	0.737904	0.912011	0.178649	0.83946
Apoptotic chromatin condensation inducer in the nucleus	Q9JIX8	13.98	11	1.21339	1.57036	1.10662	0.912011	0.751623	0.383707	1.36773
Cullin-4B	A2A432	14.02	11	0.990832	1.07647	0.954993	0.855067	0.887156	0.981748	0.990832
X-ray repair cross-complementing protein 5	P27641	23.91	11	0.963829	0.963829	0.963829	1.03753	0.879023	0.127057	0.77983
Dystonin	Q91ZU6	2.137	11	1.97697	1.57036	2.44343	1.64437	1.5417	1.19124	1.5417
Histone H1.4	P43274	37.9	11	1.15878	0.946237	1.19124	1.47231	1.51356	0.879023	1.00925
Serine/threonine-protein kinase DCLK1	Q9JLM8	20.11	11	1.02802	1.59956	0.809096	0.887156	0.704693	0.642688	0.744732
NADH dehydrogenase [ubiquinone] iron-sulfur protein 2, mitochondrial	Q91WD5	30.89	11	0.666807	0.903649	1.04713	0.981748	1.09648	0.187068	1.13763
Peroxisomal targeting signal 1 receptor	O09012	30.2	11	0.660693	1	1.01859	0.461318	1.03753	1.04713	0.737904
Flotillin-2	Q60634	25	11	1.05682	0.349945	1.10662	0.862979	0.758578	0.275423	0.698232
UTP--glucose-1-phosphate uridylyltransferase	Q91ZJ5	30.12	11	0.990832	1.14815	0.717794	0.895365	0.794328	0.539511	0.928966
Carnitine O-palmitoyltransferase 2, mitochondrial	P52825	24.92	11	1.44544	0.831764	1.23595	2.0893	1.24738	0.277971	1.2942
Sorting nexin-2	Q9CWK8	20.81	11	0.376704	0.549541	0.862979	1.25893	0.912011	0.436516	1.33045
FAS-associated factor 2	Q3TDN2	32.58	11	0.981748	0.613762	0.679204	1.05682	1.03753	0.903649	0.787046
VPS35 endosomal protein sorting factor-like	Q8BWQ6	15.47	11	0.972747	0.92045	0.954993	0.737904	0.772681	0.369828	0.554626
Serine/threonine-protein kinase OSR1	Q6P9R2	35.48	11	0.847227	0.642688	0.544503	0.691831	0.265461	1.24738	0.765597
Thioredoxin-like protein 1	Q8CDN6	46.37	11	0.847227	0.990832	1.07647	1.1272	1	0.436516	1.03753
Apoptosis-inducing factor 1, mitochondrial	Q9Z0X1	19.44	11	1.25893	1.00925	1.07647	1.02802	0.92045	0.299226	1.19124
TBC1 domain family member 8B	A3KGB4	12.12	11	0.937562	1.11686	1.23595	1.2942	0.809096	0.299226	0.954993
Unconventional myosin-Ib	P46735	12.38	11	0.972747	1.04713	0.903649	1.04713	0.946237	0.981748	0.92045
SEC23-interacting protein	Q6NZC7	18.44	11	0.711214	0.981748	0.92045	1.00925	0.928966	0.895365	0.751623
La-related protein 1	Q6ZQ58	12.5	11	1.21339	1.0666	0.704693	0.570164	0.448745	1.23595	0.608135
Nischarin	Q80TM9	11.99	11	1.20226	1.09648	1.01859	1.30617	1.20226	1.25893	0.879023
Neurolysin, mitochondrial	Q91YP2	22.02	11	0.981748	0.801678	0.824138	1.00925	0.704693	0.251189	0.698232
DNA replication licensing factor MCM7	Q61881	17.52	11	1.48594	1.28233	1.8197	0.515229	0.809096	0.937562	1.08643
Cytoplasmic dynein 1 light intermediate chain 2	Q6PDL0	34.96	11	0.847227	0.870964	0.928966	0.981748	0.660693	0.218776	0.809096
Dehydrogenase/reductase SDR family member 1	Q99L04	39.62	11	0.816582	0.870964	0.816582	0.636796	0.428549	0.380189	0.816582
Nucleolar protein 58	Q6DFW4	21.46	11	0.570164	0.737904	0.816582	0.570164	0.772681	0.343558	0.642688
40S ribosomal protein S9	Q6ZWN5	36.08	11	0.809096	0.937562	0.870964	0.636796	0.887156	0.564937	0.83946
NADH dehydrogenase [ubiquinone] flavoprotein 1, mitochondrial	Q91YT0	33.84	11	1.08643	0.831764	0.963829	1.15878	0.654636	0.672977	0.554626
Phosphatidylinositol-binding clathrin assembly protein	Q7M6Y3	22.27	11	0.660693	0.972747	0.737904	1.77011	0.580764	0.328095	0.744732
NADH dehydrogenase [ubiquinone] 1 alpha subcomplex subunit 10, mitochondrial	Q99LC3	38.87	11	1.38038	0.758578	1.03753	1.03753	0.744732	0.801678	0.903649
Glutathione reductase, mitochondrial	P47791	30.4	11	1.08643	0.461318	0.765597	1.14815	0.765597	0.529663	0.794328
45 kDa calcium-binding protein	Q61112	41	11	0.717794	0.92045	0.524807	2.26986	0.862979	0.539511	1.13763
Nidogen-2	O88322	13.19	11	0.765597	0.613762	0.672977	1.10662	0.758578	0.963829	0.787046
ATP synthase subunit gamma, mitochondrial	Q91VR2	35.23	11	0.337287	1.10662	1.24738	1.70608	2.0893	0.0283139	0.887156
Vasorin	Q9CZT5	23.77	11	1.41906	1.20226	0.474242	1.40605	0.469894	2.33346	1.25893
40S ribosomal protein S11	P62281	43.67	11	0.83946	1.09648	0.83946	0.205116	1.20226	0.586138	1.24738
Bleomycin hydrolase	Q8R016	29.01	11	0.619441	0.912011	0.679204	1.03753	0.731139	0.244343	0.619441
Drebrin-like protein	Q62418	29.82	11	1.02802	1.10662	0.549541	0.691831	0.831764	1.34276	0.870964
Oligoribonuclease, mitochondrial	Q9D8S4	45.15	11	0.887156	0.990832	0.724436	0.505825	0.809096	0.529663	0.642688
Eukaryotic translation initiation factor 5	P59325	23.54	11	0.879023	1.23595	0.954993	0.554626	0.698232	0.310456	0.401791
40S ribosomal protein S19	Q9CZX8	49.66	11	0.679204	1.15878	0.751623	0.359749	0.879023	0.711214	0.954993
Beta-hexosaminidase subunit alpha	P29416	23.67	11	0.744732	0.296483	0.383707	1.33045	0.246604	0.580764	1.01859
60S ribosomal protein L23a	P62751	46.79	11	0.580764	0.903649	0.912011	0.175388	0.824138	0.135519	0.903649
Methylthioribose-1-phosphate isomerase	Q9CQT1	46.88	11	1.21339	0.772681	1.28233	1.35519	0.77983	1.27057	1.07647
Sorting nexin-4	Q91YJ2	29.11	11	0.717794	0.691831	0.862979	0.972747	0.60256	0.167494	0.711214
LIM and SH3 domain protein 1	Q61792	38.4	11	0.963829	1.21339	0.77983	0.413047	0.405509	1.57036	1.14815
Dihydrolipoyllysine-residue succinyltransferase component of 2-oxoglutarate dehydrogenase complex, mitochondrial	Q9D2G2	29.96	11	0.990832	0.862979	0.895365	0.636796	0.724436	0.334195	0.83946
High mobility group protein B1	P63158	38.6	11	0.539511	0.937562	0.912011	1.39316	1.31826	0.0666807	0.564937
40S ribosomal protein S5	P97461	44.12	11	1.1272	1.23595	0.963829	0.331131	0.524807	1.78649	0.801678
Importin subunit alpha-4	O35344	27.06	11	1.31826	1.09648	1.22462	0.765597	0.608135	0.461318	0.77983
3-hydroxyisobutyrate dehydrogenase, mitochondrial	Q99L13	22.39	11	0.77983	0.698232	0.954993	1.02802	0.420727	0.608135	0.544503
Malignant T-cell-amplified sequence 1	Q9DB27	48.07	11	0.928966	0.794328	1.20226	0.816582	0.972747	0.143219	0.937562
Acyl-CoA synthetase family member 2, mitochondrial	Q8VCW8	16.75	11	1.24738	1.35519	1.57036	1.8197	2.05116	0.515229	1.85353
NADH-ubiquinone oxidoreductase chain 4	P03911	21.57	11	1.21339	0.717794	1.87068	0.660693	0.895365	0.187068	1.14815
Protein PRRC2C	Q3TLH4	4.743	11	1.01859	1.20226	1.24738	1.25893	0.903649	0.474242	1.22462
60S ribosomal protein L30	P62889	63.48	11	1.01859	0.855067	0.765597	0.366438	0.737904	1	0.946237
Histone-binding protein RBBP7	Q60973	30.82	11	0.855067	1.61436	1.24738	0.946237	1.41906	0.293765	1.18032
ATP-dependent (S)-NAD(P)H-hydrate dehydratase	Q9CZ42	33.53	11	1.25893	0.505825	0.461318	0.809096	0.529663	0.248886	0.990832
N-acetylglucosamine-6-phosphate deacetylase	Q8JZV7	30.81	11	0.461318	0.711214	0.559758	1.21339	0.912011	0.474242	0.737904
4-trimethylaminobutyraldehyde dehydrogenase	Q9JLJ2	24.9	11	0.390841	0.432514	1.30617	2.91072	3.94457	0.0895365	0.496592
Prolyl 4-hydroxylase subunit alpha-3	Q6W3F0	18.45	11	0.619441	1.05682	0.870964	1.92309	1.72187	0.316228	1.09648
Thioredoxin domain-containing protein 12	Q9CQU0	48.82	11	0.737904	0.711214	0.711214	0.711214	0.83946	0.554626	0.895365
Cullin-4A	Q3TCH7	17.26	11	1.04713	1.0666	1.05682	1.0666	1.00925	1.13763	1.04713
GTP-binding protein SAR1b	Q9CQC9	48.48	11	0.717794	1.04713	0.855067	1.08643	0.870964	0.831764	0.895365
Enoyl-CoA hydratase domain-containing protein 2, mitochondrial	Q3TLP5	24.32	11	1.14815	1.1695	1.25893	1.99526	0.744732	1.33045	0.704693
Cytochrome P450 1B1	Q64429	17.31	11	1.1272	1.09648	0.60256	0.801678	0.772681	1.88799	0.92045
Cofilin-2	P45591	51.2	11	0.928966	0.765597	0.954993	0.698232	1.09648	0.337287	0.809096
Guanine nucleotide-binding protein G(I)/G(S)/G(O) subunit gamma-12	Q9DAS9	66.67	11	1.10662	1.02802	1	0.990832	1	1.1272	1.00925
Serine/threonine-protein phosphatase 2A 65 kDa regulatory subunit A beta isoform	Q7TNP2	19.8	11	1.08643	1.28233	0.772681	0.469894	0.758578	0.879023	0.465586
Methyl-CpG-binding domain protein 3	Q9Z2D8	20	11	0.954993	0.972747	0.672977	0.353183	0.0343558	1.0666	0.496592
Glutamine--fructose-6-phosphate aminotransferase [isomerizing] 2	Q9Z2Z9	16.42	11	0.870964	1.00925	0.912011	1.0666	0.737904	0.946237	0.879023
Putative phospholipase B-like 2	Q3TCN2	26.26	10	0.847227	0.660693	0.879023	1.02802	0.685488	0.436516	0.887156
Golgin subfamily A member 2	Q921M4	16.82	10	1.22462	1.19124	0.903649	1.0666	0.613762	0.636796	1.02802
Prostaglandin reductase-3	Q8BGC4	42.44	10	0.83946	0.672977	0.990832	0.816582	0.630957	0.356451	0.544503
Ubiquitin carboxyl-terminal hydrolase 7	Q6A4J8	18.22	10	1.15878	1.35519	1.65959	1.70608	1.57036	0.903649	0.92045
Exocyst complex component 4	O35382	15.08	10	0.937562	0.636796	0.758578	0.895365	0.711214	0.731139	0.483059
Adenosine deaminase	P03958	47.16	10	0.895365	1.05682	0.981748	0.928966	0.60256	0.346737	0.704693
FH1/FH2 domain-containing protein 1	Q6P9Q4	12.95	10	0.794328	0.809096	0.972747	0.83946	0.862979	0.501187	0.765597
Acylamino-acid-releasing enzyme	Q8R146	25.82	10	0.981748	0.60256	0.559758	1.03753	0.679204	1.22462	0.570164
Signal recognition particle subunit SRP68	Q8BMA6	29.76	10	1.34276	1.03753	0.772681	0.570164	0.461318	0.349945	0.787046
Beta-centractin	Q8R5C5	43.09	10	0.549541	0.376704	0.409261	0.711214	0.831764	0.233346	0.519996
Pumilio homolog 3	Q8BKS9	25.97	10	0.954993	1.45881	0.92045	0.436516	0.554626	0.331131	0.903649
Protein arginine N-methyltransferase 5	Q8CIG8	31.4	10	0.751623	1.04713	0.809096	0.731139	1.05682	0.483059	0.711214
Plasminogen activator inhibitor 1 RNA-binding protein	Q9CY58	29.73	10	0.903649	1.13763	1.01859	0.322107	0.660693	0.207014	0.847227
Delta-aminolevulinic acid dehydratase	P10518	38.48	10	0.831764	1.00925	0.946237	1.30617	0.744732	1.28233	0.847227
Microtubule-associated protein RP/EB family member 1	Q61166	48.88	10	0.895365	1.09648	1.25893	0.515229	0.787046	0.272898	1.00925
NudC domain-containing protein 1	Q6PIP5	24.4	10	1.11686	1.13763	1.28233	1.27057	1.15878	0.428549	1.30617
Heterogeneous nuclear ribonucleoprotein U-like protein 2	Q00PI9	20.13	10	0.824138	0.704693	0.570164	0.77983	0.586138	0.564937	0.301995
Glycogen [starch] synthase, muscle	Q9Z1E4	21.82	10	1.07647	1.13763	1.15878	0.751623	0.452898	0.731139	0.416869
Phosphoribosyl pyrophosphate synthase-associated protein 1	Q9D0M1	38.48	10	0.847227	0.47863	0.787046	0.544503	0.758578	0.737904	0.928966
Cullin-1	Q9WTX6	18.81	10	0.691831	1.1272	1.36773	0.597035	1.36773	0.483059	0.787046
Cullin-3	Q9JLV5	14.71	10	0.824138	0.816582	0.801678	0.963829	1.22462	0.310456	0.801678
Dolichyl-diphosphooligosaccharide--protein glycosyltransferase subunit STT3A	P46978	15.74	10	1.02802	0.887156	0.963829	0.794328	0.787046	0.654636	0.685488
Neprilysin	Q61391	18.8	10	1.10662	0.990832	1.0666	1.30617	0.794328	0.847227	1.15878
Cordon-bleu protein-like 1	Q3UMF0	10.37	10	1.78649	0.862979	1.77011	1.52757	0.870964	0.903649	0.787046
COP9 signalosome complex subunit 3	O88543	35.22	10	0.879023	0.758578	0.625173	0.816582	0.672977	0.405509	0.608135
Cytosolic non-specific dipeptidase	Q9D1A2	37.05	10	1.35519	1	0.937562	0.928966	0.524807	1.02802	1.10662
Very-long-chain 3-oxoacyl-CoA reductase	O70503	37.18	10	0.666807	0.772681	0.642688	0.501187	0.346737	0.401791	0.337287
Transcription factor BTF3 homolog 4	Q9CQH7	65.19	10	0.954993	1.04713	1	0.954993	1.08643	0.679204	0.990832
Integral membrane protein 2B	O89051	50	10	0.990832	0.469894	1.00925	1.00925	0.448745	0.505825	0.253513
Acid ceramidase	Q9WV54	28.17	10	0.895365	0.744732	1.28233	0.619441	1.39316	0.20893	0.625173
Aminoacyl tRNA synthase complex-interacting multifunctional protein 2	Q8R010	44.06	10	1.13763	1.08643	0.954993	0.613762	0.660693	0.887156	0.586138
Unconventional myosin-XVIIIa	Q9JMH9	7.854	10	0.83946	1.22462	0.946237	1.28233	1.1695	0.113763	1.14815
Glypican-1	Q9QZF2	25.13	10	1.67494	1.65959	1.5417	0.990832	1.09648	1.36773	1.09648
Nuclear protein localization protein 4 homolog	P60670	28.78	10	1.61436	2.01372	2.01372	1.33045	2.42103	0.356451	1.35519
Sorting and assembly machinery component 50 homolog	Q8BGH2	27.51	10	0.855067	0.765597	1.36773	0.666807	1.38038	0.134276	1.0666
Cold shock domain-containing protein E1	Q91W50	15.66	10	0.440555	1.97697	1.02802	0.316228	0.912011	1.59956	1.27057
Bifunctional 3'-phosphoadenosine 5'-phosphosulfate synthase 2	O88428	23.83	10	1.25893	1.61436	0.570164	0.570164	0.591562	1.10662	1.30617
Eukaryotic translation initiation factor 2A	Q8BJW6	18.42	10	1.01859	0.972747	1.04713	0.972747	1.01859	0.963829	1.00925
Manganese-transporting ATPase 13A1	Q9EPE9	11.67	10	1.03753	1.04713	1.05682	1.03753	1.00925	1.03753	1.05682
Cytokine receptor-like factor 1	Q9JM58	25.41	10	1.11686	0.731139	0.92045	0.711214	0.383707	0.809096	0.765597
Catechol O-methyltransferase	O88587	38.49	10	0.937562	0.847227	0.887156	0.570164	0.816582	0.436516	0.679204
V-type proton ATPase subunit H	Q8BVE3	24.64	10	0.946237	0.744732	0.448745	0.83946	0.60256	0.824138	1.11686
60S ribosomal protein L13a	P19253	37.93	10	0.937562	1.02802	0.831764	0.30479	0.816582	0.937562	0.972747
Piezo-type mechanosensitive ion channel component 1	E2JF22	5.575	10	1.00925	1.07647	1.31826	0.608135	0.862979	0.544503	0.586138
Biglycan	P28653	29	10	0.591562	0.711214	0.870964	1.59956	1.02802	0.120226	1.13763
Heterogeneous nuclear ribonucleoprotein U-like protein 1	Q8VDM6	15.72	10	0.870964	0.77983	1.09648	2.24905	1.77011	0.42462	1.0666
DnaJ homolog subfamily A member 1	P63037	31.49	10	0.413047	1.25893	0.630957	0.794328	1.1272	0.586138	0.570164
Annexin A8	O35640	40.37	10	1.31826	1.19124	1.13763	0.135519	0.444631	0.744732	0.847227
Glucosamine-6-phosphate isomerase 1	O88958	47.4	10	0.772681	1.01859	0.946237	1.01859	0.679204	0.366438	0.60256
60S ribosomal protein L18a	P62717	40.91	10	0.912011	0.990832	1.14815	0.231206	0.591562	0.660693	0.648634
Delta-1-pyrroline-5-carboxylate dehydrogenase, mitochondrial	Q8CHT0	26.87	10	0.794328	0.672977	1.03753	1.19124	1.03753	0.505825	0.529663
ADP-dependent glucokinase	Q8VDL4	25.6	10	0.816582	1.24738	0.895365	1.31826	0.92045	0.77983	1.10662
Calcium uniporter protein, mitochondrial	Q3UMR5	29.71	10	0.758578	0.501187	1.04713	1.36773	1.13763	0.199526	0.765597
Integrin alpha-11	P61622	10.52	10	1.24738	0.625173	1.44544	1.57036	1.15878	0.928966	1.21339
Proteasome subunit beta type-2	Q9R1P3	51.24	10	0.672977	1.11686	0.903649	1.03753	1.10662	0.255859	0.847227
Lysosomal Pro-X carboxypeptidase	Q7TMR0	24.44	10	0.648634	0.554626	0.704693	0.990832	0.299226	0.275423	0.758578
Peptidyl-prolyl cis-trans isomerase FKBP1A	P26883	71.3	10	1.10662	1.04713	0.903649	0.831764	0.648634	1.02802	1.20226
Cullin-2	Q9D4H8	13.69	10	1.00925	1.30617	0.937562	1.08643	0.510505	0.613762	0.758578
Acetoacetyl-CoA synthetase	Q9D2R0	14.88	10	0.862979	1.00925	0.855067	0.912011	0.895365	0.92045	0.954993
Heme oxygenase 2	O70252	31.75	10	0.937562	1	0.990832	0.990832	1.1695	0.895365	0.895365
40S ribosomal protein S13	P62301	33.77	10	0.613762	1.18032	1.43219	0.296483	0.751623	0.608135	1.1272
ADP-ribosylation factor-like protein 3	Q9WUL7	47.25	10	0.92045	1.08643	1.09648	2.18776	1.01859	0.390841	1.08643
Plasminogen activator inhibitor 1	P22777	25.37	10	0.296483	2.60615	0.469894	0.111686	0.17378	4.9204	1.1272
Glutathione S-transferase omega-1	O09131	40.83	10	1.04713	0.847227	1.01859	0.83946	0.57544	0.660693	1.1272
Translin	Q62348	29.39	10	0.654636	0.159956	0.57544	0.772681	0.363078	0.559758	0.672977
Polypeptide N-acetylgalactosaminyltransferase 2	Q6PB93	15.61	10	1.52757	0.972747	1.11686	1.02802	1.03753	1.22462	0.903649
Proteasome subunit alpha type-4	Q9R1P0	39.46	10	0.685488	0.862979	0.928966	0.744732	0.870964	0.285759	0.608135
Fibromodulin	P50608	21.81	10	1.61436	0.704693	1.43219	2.96483	0.831764	0.912011	1.34276
Transmembrane 9 superfamily member 2	P58021	15.56	10	1	1.07647	1.08643	0.672977	1.10662	1.1272	1.04713
Erythrocyte band 7 integral membrane protein	P54116	42.61	10	0.387258	0.887156	0.597035	1.04713	0.794328	0.0847227	0.539511
Pigment epithelium-derived factor	P97298	24.94	10	1.00925	0.170608	0.57544	1.64437	0.554626	1.03753	0.539511
Tripeptidyl-peptidase 1	O89023	22.24	10	0.903649	0.758578	0.928966	1.05682	0.636796	0.724436	0.630957
Unconventional myosin-VI	Q64331	10.2	10	1.07647	1.11686	1	1.51356	0.981748	0.210863	0.515229
Ankycorbin	Q9EP71	12.56	10	1.0666	0.83946	1.21339	0.685488	0.636796	0.963829	1.0666
Endoplasmic reticulum-Golgi intermediate compartment protein 1	Q9DC16	28.97	10	0.847227	0.636796	0.887156	0.554626	0.862979	0.625173	1.01859
Aldose reductase-related protein 2	P45377	37.97	10	1.08643	1.00925	1.15878	0.809096	0.895365	0.199526	0.801678
Ubiquitin-conjugating enzyme E2 N	P61089	47.37	10	1.1272	0.946237	0.751623	0.291072	0.469894	0.724436	0.744732
Prostaglandin E synthase 3	Q9R0Q7	37.5	10	0.912011	1.13763	1	0.413047	0.465586	0.380189	0.679204
Heterogeneous nuclear ribonucleoprotein A/B	Q99020	27.37	10	0.972747	1.25893	0.981748	0.253513	0.912011	0.731139	0.666807
Dual specificity mitogen-activated protein kinase kinase 2	Q63932	28.68	10	0.691831	1.10662	1.09648	1.10662	1.44544	0.170608	1.31826
Eukaryotic translation initiation factor 3 subunit G	Q9Z1D1	20.31	10	0.887156	1.35519	0.928966	0.591562	0.711214	0.642688	0.855067
Aflatoxin B1 aldehyde reductase member 2	Q8CG76	29.7	10	0.946237	0.954993	1	1.09648	0.855067	0.809096	0.954993
DAZ-associated protein 1	Q9JII5	22.17	10	1.0666	1.01859	0.990832	1.00925	0.963829	0.928966	0.937562
60S ribosomal protein L19	P84099	23.98	10	1.02802	0.879023	1.05682	0.83946	0.642688	1.18032	1.1272
Protein EFR3 homolog A	Q8BG67	10.87	10	0.870964	0.751623	1.19124	1.08643	0.731139	0.376704	0.698232
40S ribosomal protein S17	P63276	48.15	10	0.954993	1.36773	0.870964	0.237684	0.666807	0.685488	0.501187
Elongation factor G, mitochondrial	Q8K0D5	9.72	10	1.0666	1.36773	1.34276	1.49968	1.99526	0.242103	0.731139
Histone H1.5	P43276	29.6	10	1.95884	1.04713	2.33346	0.608135	3.66438	0.42462	1.1695
SH3 domain-binding glutamic acid-rich-like protein 3	Q91VW3	74.19	10	1.0666	1.03753	0.772681	0.787046	0.816582	1.40605	1.20226
Cystatin-B	Q62426	62.24	10	0.49204	0.534564	0.887156	1.44544	0.981748	0.0887156	0.928966
Inter-alpha-trypsin inhibitor heavy chain H2	Q61703	10.57	10	1.01859	1.8197	1.64437	0.794328	1.7378	0.544503	1.39316
60S ribosomal protein L18	P35980	31.91	10	1.75388	1.27057	1.13763	0.188799	0.487529	1.85353	1.20226
Splicing factor 1	Q64213	11.79	10	0.879023	1.47231	1.03753	0.831764	1.03753	0.237684	1.20226
Cytochrome b5 type B	Q9CQX2	41.78	10	0.758578	0.685488	0.608135	0.487529	0.597035	0.847227	1.10662
PTB domain-containing engulfment adapter protein 1	Q8K2A1	22.7	10	0.912011	0.862979	1.20226	1.75388	1.08643	0.83946	0.92045
RNA-binding protein EWS	Q61545	11.91	10	1.02802	0.990832	1	1.00925	0.946237	1.02802	0.870964
Ceramide synthase 2	Q924Z4	9.474	10	1.58489	0.60256	0.928966	0.870964	0.30479	0.801678	0.963829
Serine/threonine-protein kinase mTOR	Q9JLN9	6.277	9	1.14815	1.24738	1.39316	1.08643	1.01859	0.285759	1.44544
Golgin subfamily A member 3	P55937	10.69	9	0.704693	0.862979	0.765597	1.23595	0.787046	0.510505	0.83946
cAMP-dependent protein kinase type II-beta regulatory subunit	P31324	33.17	9	0.831764	1.41906	0.685488	1.99526	1.7378	0.539511	0.751623
Signal transducer and activator of transcription 5A	P42230	16.9	9	0.597035	0.831764	0.954993	1.47231	1.36773	0.224905	1.10662
Tight junction protein ZO-1	P39447	8.481	9	0.474242	1.05682	0.928966	0.77983	0.831764	0.591562	0.679204
A-kinase anchor protein 2	O54931	16.91	9	0.346737	1.11686	1.44544	2.35505	3.04789	0.608135	2.33346
Methylcrotonoyl-CoA carboxylase subunit alpha, mitochondrial	Q99MR8	22.04	9	1.5417	0.758578	1.33045	1.58489	0.855067	0.809096	1.14815
Inhibitor of nuclear factor kappa-B kinase-interacting protein	Q9DBZ1	28.15	9	0.809096	1.04713	1.03753	1.05682	1.13763	0.30479	1.11686
Flotillin-1	O08917	29.21	9	1.08643	0.642688	1.65959	0.946237	1.22462	0.928966	1.47231
Symplekin	Q80X82	14.41	9	0.963829	0.937562	1.25893	1.09648	0.990832	0.570164	0.981748
N-terminal kinase-like protein	Q9EQC5	21.59	9	0.895365	0.954993	0.972747	1.30617	1.24738	0.277971	0.972747
Serine/threonine-protein phosphatase 2A activator	P58389	42.72	9	0.613762	0.744732	0.737904	0.92045	0.704693	0.37325	0.928966
Sideroflexin-1	Q99JR1	39.75	9	1.38038	1.13763	1.41906	0.912011	0.77983	0.711214	1.45881
AP-1 complex subunit mu-1	P35585	32.39	9	1.52757	0.895365	1.21339	1.67494	0.539511	0.420727	1.6293
Cell division cycle 5-like protein	Q6A068	22.82	9	0.879023	1	1.0666	0.870964	1.1272	0.151356	1.04713
Pleckstrin homology-like domain family B member 1	Q6PDH0	11.38	9	1.1695	1.21339	0.963829	0.544503	0.613762	0.847227	1.01859
Eukaryotic translation initiation factor 3 subunit M	Q99JX4	35.29	9	0.92045	1.13763	1.20226	0.353183	0.60256	0.337287	0.487529
Xaa-Pro aminopeptidase 1	Q6P1B1	18.78	9	1.04713	1.00925	0.990832	1.00925	0.937562	1.02802	0.954993
Sepiapterin reductase	Q64105	42.15	9	0.862979	0.77983	0.691831	0.704693	0.672977	0.539511	1.01859
Large proline-rich protein BAG6	Q9Z1R2	11.87	9	1.19124	0.928966	0.731139	0.613762	0.608135	1.49968	1.0666
Myotubularin-related protein 5	Q6ZPE2	7.659	9	0.887156	0.862979	1.85353	1.23595	1.30617	0.340408	1.35519
Leukocyte elastase inhibitor A	Q9D154	35.09	9	0.981748	0.972747	0.990832	0.972747	1.02802	0.92045	0.937562
Golgi resident protein GCP60	Q8BMP6	24.38	9	0.990832	1	0.946237	0.972747	0.855067	0.92045	1
CCA tRNA nucleotidyltransferase 1, mitochondrial	Q8K1J6	25.58	9	0.737904	0.794328	0.937562	0.928966	1.25893	0.0613762	1.14815
Golgi integral membrane protein 4	Q8BXA1	18.78	9	0.928966	0.887156	0.711214	1.36773	0.903649	0.928966	1.08643
Neurogenic locus notch homolog protein 2	O35516	6.025	9	0.608135	0.465586	0.554626	1.6293	1.47231	0.698232	1.07647
Procollagen galactosyltransferase 1	Q8K297	17.18	9	1.35519	0.946237	1.19124	0.237684	0.862979	1.09648	0.366438
Protein phosphatase 1 regulatory subunit 12A	Q9DBR7	13.31	9	1.01859	0.954993	0.963829	1.04713	0.855067	1.01859	0.954993
Valacyclovir hydrolase	Q8R164	30.93	9	0.895365	0.642688	1.03753	0.92045	0.990832	0.147231	0.816582
Src substrate cortactin	Q60598	14.65	9	0.928966	0.794328	0.619441	0.413047	0.666807	0.409261	0.855067
Transaldolase	Q93092	36.5	9	0.903649	0.698232	1.10662	0.233346	1.01859	0.175388	0.625173
Heterogeneous nuclear ribonucleoprotein D0	Q60668	20.28	9	1.21339	0.981748	1.09648	0.794328	0.654636	1.24738	0.816582
[Pyruvate dehydrogenase [acetyl-transferring]]-phosphatase 1, mitochondrial	Q3UV70	24.91	9	1.04713	0.744732	1.43219	1.78649	1.27057	0.366438	0.847227
Ras-related protein Rap-1b	Q99JI6	58.15	9	0.903649	0.758578	0.895365	0.591562	0.619441	0.895365	0.751623
Serine-threonine kinase receptor-associated protein	Q9Z1Z2	32.86	9	0.870964	1.20226	1.09648	0.765597	0.660693	0.398107	1.11686
Rho GTPase-activating protein 17	Q3UIA2	18.32	9	0.591562	0.60256	0.772681	1.31826	1.09648	0.18197	1.11686
Glyoxylate reductase/hydroxypyruvate reductase	Q91Z53	41.16	9	0.654636	0.794328	1	1.14815	0.698232	0.233346	1.33045
Exosome RNA helicase MTR4	Q9CZU3	12.31	9	1.2942	1.23595	1.14815	0.963829	1.1272	0.440555	1.43219
N-alpha-acetyltransferase 15, NatA auxiliary subunit	Q80UM3	11.33	9	0.608135	0.928966	1.02802	0.642688	0.586138	0.353183	0.691831
Caveolae-associated protein 2	Q63918	27.03	9	1.35519	1.19124	0.912011	0.436516	0.963829	0.801678	0.613762
Hypoxanthine-guanine phosphoribosyltransferase	P00493	51.83	9	0.928966	0.83946	0.855067	0.685488	0.862979	0.319154	0.679204
5'-AMP-activated protein kinase catalytic subunit alpha-1	Q5EG47	21.82	9	0.937562	0.937562	0.946237	0.92045	0.92045	0.963829	0.937562
Acetyl-CoA acetyltransferase, cytosolic	Q8CAY6	42.32	9	0.57544	0.515229	0.349945	1.19124	0.487529	0.559758	0.847227
Gap junction alpha-1 protein	P23242	30.1	9	0.963829	0.679204	0.698232	1.01859	0.214783	0.544503	0.937562
Target of Myb protein 1	O88746	23.17	9	0.724436	1.0666	0.724436	1.2942	0.963829	0.879023	0.487529
Enoyl-CoA hydratase, mitochondrial	Q8BH95	31.03	9	0.928966	1.02802	0.724436	0.937562	0.981748	0.613762	0.954993
Glycogen synthase kinase-3 beta	Q9WV60	33.33	9	0.981748	0.787046	1	1.11686	0.539511	0.744732	0.679204
Endophilin-A2	Q62419	33.42	9	0.912011	1.22462	1.0666	0.405509	0.824138	0.963829	1.15878
Septin-5	Q9Z2Q6	26.29	9	0.591562	0.751623	0.570164	0.895365	0.448745	0.510505	0.679204
Dipeptidyl peptidase 2	Q9ET22	20.75	9	0.586138	0.483059	0.42462	1.2942	0.630957	0.401791	0.42462
SUMO-activating enzyme subunit 1	Q9R1T2	32.29	9	0.794328	0.912011	1.05682	0.549541	0.963829	0.452898	0.465586
LIM and senescent cell antigen-like-containing domain protein 1	Q99JW4	30.15	9	0.83946	0.794328	1.5417	1.19124	1.87068	0.115878	0.809096
40S ribosomal protein S25	P62852	38.4	9	1.11686	1.55597	1.01859	0.159956	0.505825	0.301995	0.972747
Protein NipSnap homolog 2	O55126	38.43	9	0.765597	0.642688	0.879023	1.21339	1.25893	0.413047	0.717794
Poly(U)-binding-splicing factor PUF60	Q3UEB3	21.99	9	1.18032	1.45881	1.30617	0.691831	0.809096	1.14815	1.20226
Thioredoxin	P10639	55.24	9	0.524807	0.390841	0.515229	0.549541	0.794328	0.107647	0.685488
Transport and Golgi organization protein 1 homolog	Q8BI84	5.907	9	0.928966	0.903649	0.92045	0.928966	0.946237	0.990832	0.912011
Osteoclast-stimulating factor 1	Q62422	46.05	9	1.23595	1.15878	1.21339	0.787046	1	0.847227	1.11686
Conserved oligomeric Golgi complex subunit 2	Q921L5	15.73	9	0.679204	0.990832	0.630957	0.801678	1.23595	0.487529	1.1695
Sorting nexin-1	Q9WV80	19.35	9	1.58489	1.49968	1.57036	1.15878	0.613762	1.52757	1.1272
ATP-binding cassette sub-family D member 3	P55096	15.02	9	1.08643	0.765597	1	0.824138	0.666807	0.758578	0.765597
AFG3-like protein 2	Q8JZQ2	17.96	9	0.809096	0.672977	0.704693	1.22462	1.04713	0.380189	0.731139
Cytochrome c, somatic	P62897	54.29	9	0.731139	0.544503	0.737904	0.972747	1.31826	0.319154	0.794328
CAAX prenyl protease 1 homolog	Q80W54	19.16	9	0.809096	1.03753	1.07647	0.946237	1.07647	0.452898	0.524807
Coiled-coil domain-containing protein 22	Q9JIG7	15.47	9	1.14815	0.751623	0.751623	0.744732	0.277971	0.816582	1.05682
Inositol monophosphatase 1	O55023	34.3	9	0.92045	1.02802	0.972747	0.954993	0.954993	0.946237	1.04713
Protein SEC13 homolog	Q9D1M0	40.37	9	0.461318	0.816582	0.544503	1.07647	1.30617	0.505825	1.13763
Nicotinamide phosphoribosyltransferase	Q99KQ4	22	9	0.758578	1.25893	0.772681	1.04713	0.887156	1.35519	1.34276
Protein scribble homolog	Q80U72	9.057	9	2.80543	1.10662	0.666807	1.6293	1.55597	1.80302	1.27057
60S ribosomal protein L27a	P14115	32.43	9	0.954993	0.432514	0.990832	0.366438	0.731139	0.554626	1.03753
Exocyst complex component 6B	A6H5Z3	14.07	9	0.57544	0.862979	0.496592	0.570164	0.296483	0.0524807	0.77983
Persulfide dioxygenase ETHE1, mitochondrial	Q9DCM0	35.83	9	0.794328	0.672977	0.559758	1.36773	0.870964	0.679204	0.816582
Sorting nexin-5	Q9D8U8	27.72	9	0.816582	1.09648	1.08643	1.09648	0.831764	0.233346	0.724436
Nucleosome assembly protein 1-like 4	Q78ZA7	31.73	9	0.937562	1.01859	0.954993	0.691831	0.801678	1.01859	0.809096
NADPH:adrenodoxin oxidoreductase, mitochondrial	Q61578	29.96	9	1.21339	0.801678	0.862979	1.72187	0.448745	0.549541	0.903649
Ras-related protein Rab-5B	P61021	55.35	9	1.61436	1.1272	1.13763	0.787046	0.559758	1.94089	0.816582
Sphingosine-1-phosphate lyase 1	Q8R0X7	18.84	9	1.1272	0.887156	0.737904	1.28233	1.03753	0.167494	1.28233
Nuclear pore complex protein Nup107	Q8BH74	12.1	9	1.08643	0.751623	0.879023	0.912011	0.912011	0.630957	0.724436
Omega-amidase NIT2	Q9JHW2	28.99	9	1.10662	0.717794	1.11686	1.20226	0.92045	0.630957	0.816582
NADH dehydrogenase [ubiquinone] iron-sulfur protein 8, mitochondrial	Q8K3J1	33.96	9	1.09648	0.946237	0.972747	0.990832	0.887156	1.09648	0.809096
Ras-related protein Rab-5A	Q9CQD1	60.47	9	1.01859	0.887156	1.01859	0.879023	0.691831	1.39316	0.946237
Ras-related protein Rab-21	P35282	27.03	9	0.666807	1.04713	1.40605	1.28233	1.09648	0.319154	0.539511
Cytochrome b5	P56395	47.76	9	1.18032	0.648634	1.09648	1.31826	0.159956	0.711214	0.794328
Methionine aminopeptidase 1	Q8BP48	26.17	9	1.1695	1.07647	1.18032	1.22462	1.5417	1.21339	1.22462
Deoxyhypusine hydroxylase	Q99LN9	39.4	9	0.591562	0.895365	0.794328	0.928966	1.14815	1.03753	0.972747
Ataxin-2-like protein	Q7TQH0	10.96	9	0.77983	1.43219	1.40605	1.00925	0.77983	0.405509	0.744732
Calcium-binding mitochondrial carrier protein Aralar2	Q9QXX4	21.15	9	1.01859	0.855067	0.809096	1.30617	0.972747	0.301995	0.77983
ADP-ribosylation factor 6	P62331	61.71	9	0.870964	0.862979	0.870964	0.831764	0.711214	0.409261	0.870964
Regulator of chromosome condensation	Q8VE37	26.84	9	1.64437	0.83946	1.19124	1.51356	0.698232	1.13763	0.831764
Eukaryotic translation initiation factor 6	O55135	35.51	9	1.0666	1.65959	1.55597	0.990832	1.03753	0.619441	1.15878
NADH dehydrogenase [ubiquinone] flavoprotein 2, mitochondrial	Q9D6J6	27.42	9	1.00925	0.937562	1.00925	0.937562	0.912011	0.972747	0.963829
Epsilon-sarcoglycan	O70258	31.12	9	0.737904	0.515229	0.672977	1.22462	0.801678	0.148594	0.744732
Elongin-C	P83940	48.21	9	0.731139	0.903649	0.724436	0.501187	0.698232	0.758578	1.20226
Actin-like protein 6A	Q9Z2N8	20.05	9	1.14815	0.887156	0.855067	0.724436	0.549541	1.22462	0.946237
Transmembrane 9 superfamily member 3	Q9ET30	11.93	9	0.787046	0.199526	0.258226	0.301995	0.192309	0.685488	0.519996
Platelet-activating factor acetylhydrolase IB subunit beta	Q61206	34.5	9	1.00925	0.60256	0.591562	0.787046	0.401791	0.903649	0.608135
40S ribosomal protein S21	Q9CQR2	48.19	9	1.09648	0.990832	0.816582	0.564937	0.642688	1.24738	1.04713
Ragulator complex protein LAMTOR3	O88653	44.35	9	0.570164	0.724436	0.534564	0.679204	0.758578	0.474242	0.928966
Histone-binding protein RBBP4	Q60972	23.29	9	0.831764	1.05682	1.14815	0.954993	0.912011	0.195884	1.14815
60S ribosomal protein L22	P67984	39.06	9	1.1695	1.19124	0.937562	0.591562	0.92045	1.08643	0.698232
Multiple coagulation factor deficiency protein 2 homolog	Q8K5B2	40.69	9	0.809096	0.405509	0.586138	0.501187	0.270396	0.356451	0.549541
Dynein light chain Tctex-type 3	P56387	43.97	9	0.816582	0.672977	1.08643	0.801678	0.37325	0.465586	0.597035
Eukaryotic translation initiation factor 4 gamma 3	Q80XI3	6.523	9	0.428549	0.772681	1.2942	1.33045	0.912011	0.109648	1.15878
Interferon-induced transmembrane protein 3	Q9CQW9	36.5	9	0.544503	1.10662	0.679204	0.380189	0.102802	0.328095	0.77983
Ras-related protein Rap-1A	P62835	51.63	9	1.00925	0.887156	0.92045	0.963829	1.2942	0.731139	0.937562
Cytoplasmic aconitate hydratase	P28271	16.65	8	0.954993	1.19124	0.862979	1.1272	0.847227	1.20226	1
Structural maintenance of chromosomes protein 3	Q9CW03	10.02	8	0.654636	0.990832	0.946237	1.33045	1.94089	0.195884	0.92045
AH receptor-interacting protein	O08915	34.55	8	1.1695	1.21339	1.13763	0.855067	0.758578	0.405509	1.19124
NEDD8-activating enzyme E1 regulatory subunit	Q8VBW6	23.6	8	0.946237	0.954993	0.937562	0.981748	1.00925	0.972747	0.954993
Inorganic pyrophosphatase 2, mitochondrial	Q91VM9	31.52	8	0.887156	0.751623	0.698232	1.09648	1.70608	0.369828	1
AP-2 complex subunit mu	P84091	27.82	8	0.809096	0.672977	1.0666	1.1272	0.77983	0.30761	0.824138
Microtubule-actin cross-linking factor 1	Q9QXZ0	2.04	8	0.737904	1.2942	0.648634	0.981748	0.963829	0.394457	1.14815
5'-AMP-activated protein kinase subunit gamma-1	O54950	41.82	8	0.625173	0.765597	0.903649	1.15878	1.55597	0.188799	0.363078
Lipoamide acyltransferase component of branched-chain alpha-keto acid dehydrogenase complex, mitochondrial	P53395	26.97	8	0.963829	0.704693	1.04713	1.49968	1.41906	0.340408	1.39316
Glyoxalase domain-containing protein 4	Q9CPV4	41.61	8	0.903649	0.928966	0.903649	1.24738	0.972747	0.847227	0.717794
Nucleolar RNA helicase 2	Q9JIK5	14.92	8	1.80302	2.65461	1.15878	0.679204	0.409261	1.48594	1.97697
Protein phosphatase 1 regulatory subunit 7	Q3UM45	35.18	8	1.04713	0.903649	0.937562	0.847227	0.77983	1.10662	1.23595
Chromodomain-helicase-DNA-binding protein 4	Q6PDQ2	6.632	8	1.19124	1.19124	1.04713	0.737904	0.711214	0.549541	0.648634
Nuclear pore complex protein Nup155	Q99P88	10.21	8	0.928966	0.772681	0.887156	0.787046	0.862979	0.2208	0.937562
Protein sel-1 homolog 1	Q9Z2G6	16.58	8	0.990832	1.00925	0.879023	1.1272	0.928966	0.501187	1.10662
Inactive tyrosine-protein kinase 7	Q8BKG3	16.2	8	0.824138	1.1272	0.862979	2.01372	1.27057	1.61436	1.35519
Cartilage-associated protein	Q9CYD3	23.75	8	0.847227	1.04713	0.937562	0.698232	0.597035	0.809096	0.887156
Nuclear pore complex protein Nup98-Nup96	Q6PFD9	7.379	8	1.14815	1.30617	1.25893	0.870964	0.554626	0.83946	0.847227
Sorbitol dehydrogenase	Q64442	30.81	8	0.903649	1	0.794328	1.51356	1.18032	0.937562	1.20226
Activating signal cointegrator 1 complex subunit 3	E9PZJ8	6.961	8	0.928966	1.45881	0.937562	1.23595	1.24738	0.831764	1.24738
Cysteine sulfinic acid decarboxylase	Q9DBE0	19.27	8	0.77983	0.787046	0.559758	1.38038	0.194089	1.09648	0.559758
Protein canopy homolog 2	Q9QXT0	48.9	8	1	0.83946	1.1272	1.19124	0.37325	0.660693	1.34276
Sideroflexin-3	Q91V61	41.43	8	1.13763	0.349945	0.711214	0.529663	0.15417	0.981748	0.895365
Tyrosine-protein kinase JAK1	P52332	11.19	8	1.59956	1.65959	1.00925	1.1272	0.613762	0.772681	0.772681
Sorbin and SH3 domain-containing protein 2	Q3UTJ2	11.69	8	0.963829	0.981748	0.981748	0.981748	0.981748	0.946237	1.00925
Mitochondrial 2-oxoglutarate/malate carrier protein	Q9CR62	28.34	8	0.824138	0.724436	1.49968	1.21339	0.809096	0.201372	0.648634
E3 ubiquitin-protein ligase TRIM47	Q8C0E3	17.63	8	1	1.94089	1.25893	0.801678	1.38038	0.711214	0.510505
Vinexin	Q9R1Z8	21.42	8	0.990832	0.83946	1.18032	1.31826	0.660693	0.214783	1.09648
Mannosyl-oligosaccharide 1,2-alpha-mannosidase IB	P39098	16.07	8	0.487529	1.99526	1.77011	1.85353	2.05116	0.879023	0.519996
Phosphatidylinositol transfer protein alpha isoform	P53810	27.31	8	0.954993	0.937562	0.855067	0.912011	0.895365	0.794328	0.648634
Pyridoxal phosphate homeostasis protein	Q9Z2Y8	40.15	8	1.0666	1	0.903649	0.990832	0.765597	0.487529	0.679204
Integrator complex subunit 3	Q7TPD0	14.41	8	1.04713	1.02802	1.00925	1.27057	1.21339	0.534564	0.501187
Dual specificity mitogen-activated protein kinase kinase 1	P31938	37.4	8	0.613762	0.903649	0.654636	1.08643	1.2942	0.0879023	1.02802
MMS19 nucleotide excision repair protein homolog	Q9D071	10.67	8	1.52757	1.18032	0.946237	1.09648	0.613762	0.772681	0.691831
V-type proton ATPase 116 kDa subunit a isoform 1	Q9Z1G4	13.47	8	0.981748	0.691831	1.47231	1.83654	1.99526	1.08643	1.2942
Epidermal growth factor receptor substrate 15-like 1	Q60902	14.22	8	0.92045	0.972747	1.21339	1.00925	0.946237	1.18032	1.34276
Aminopeptidase N	P97449	12.01	8	0.990832	1.48594	0.679204	2.24905	0.496592	1.43219	1.01859
Sodium/potassium-transporting ATPase subunit beta-3	P97370	33.81	8	1	1.09648	0.879023	0.691831	0.981748	0.469894	0.452898
GPI transamidase component PIG-S	Q6PD26	24.68	8	0.685488	0.60256	0.685488	1.10662	0.787046	0.313329	0.698232
26S proteasome non-ATPase regulatory subunit 8	Q9CX56	33.43	8	0.946237	1.08643	0.928966	0.685488	0.816582	0.387258	1
ATP-dependent DNA/RNA helicase DHX36	Q8VHK9	11.69	8	0.963829	1.55597	1.38038	1.04713	1.49968	0.413047	1.27057
SH3 domain-binding protein 1	P55194	18.38	8	1.55597	0.870964	1.18032	1.13763	0.340408	1.80302	0.92045
GDH/6PGL endoplasmic bifunctional protein	Q8CFX1	18.25	8	1.10662	1.00925	0.613762	0.92045	0.313329	1.38038	0.60256
60S ribosomal protein L32	P62911	51.11	8	0.809096	0.765597	0.855067	1.07647	1.07647	0.190546	1.0666
Interferon-activable protein 202	Q9R002	25.39	8	1.48594	1.31826	1.52757	0.704693	0.167494	1.23595	0.580764
Glutathione S-transferase LANCL1	O89112	31.83	8	0.559758	0.539511	0.903649	0.963829	1.23595	0.316228	0.405509
Vacuolar protein sorting-associated protein 13C	Q8BX70	4.589	8	0.990832	0.870964	1.41906	1.78649	1.34276	0.580764	1.23595
Cysteine and glycine-rich protein 1	P97315	51.81	8	1.19124	0.990832	0.92045	0.679204	0.751623	0.912011	1.00925
Galactokinase	Q9R0N0	25.77	8	1.47231	1.33045	0.691831	1.15878	1.03753	1.52757	1.6293
Branched-chain-amino-acid aminotransferase, cytosolic	P24288	22.28	8	0.928966	1.1272	0.608135	0.383707	0.751623	1.19124	0.963829
Serum paraoxonase/arylesterase 2	Q62086	37.57	8	0.990832	0.801678	0.887156	0.660693	1.1272	0.158489	0.794328
Rab3 GTPase-activating protein non-catalytic subunit	Q8BMG7	8.053	8	1.07647	0.870964	1.1272	1.23595	1.28233	0.765597	0.879023
Myc box-dependent-interacting protein 1	O08539	21.09	8	1.15878	0.824138	1.1272	1.27057	0.666807	0.591562	1.13763
Metaxin-2	O88441	45.63	8	1.0666	0.77983	0.912011	1.18032	0.787046	0.128233	0.824138
Ester hydrolase C11orf54 homolog	Q91V76	47.94	8	1.05682	0.794328	0.963829	0.879023	0.77983	0.519996	0.751623
Translin-associated protein X	Q9QZE7	40	8	1.77011	2.83139	2.33346	3.56451	2.63027	1.28233	2.48886
Serine/threonine-protein phosphatase 2B catalytic subunit alpha isoform	P63328	23.8	8	0.903649	0.928966	0.870964	1.10662	0.794328	0.353183	0.963829
Protein transport protein Sec61 subunit alpha isoform 1	P61620	20.59	8	1.00925	1.01859	1.00925	0.972747	0.912011	0.912011	0.912011
Oxysterol-binding protein 1	Q3B7Z2	9.814	8	0.613762	1.57036	1.38038	0.704693	0.981748	0.698232	1.19124
Protein transport protein Sec16A	E9QAT4	6.873	8	1.02802	1.14815	0.912011	0.954993	0.990832	0.283139	1.14815
Sorting nexin-12	O70493	53.94	8	0.765597	0.895365	1.08643	0.724436	0.963829	0.272898	0.870964
Ras-related protein Rab-11B	P46638	39.91	8	0.954993	0.990832	0.847227	0.642688	0.855067	0.737904	1
Endoplasmic reticulum protein SC65	Q8K2B0	19.64	8	0.981748	0.870964	0.660693	0.903649	0.474242	0.519996	0.380189
Cytochrome P450 20A1	Q8BKE6	27.92	8	0.642688	0.60256	0.586138	0.57544	0.461318	0.291072	1.07647
Actin-related protein 2/3 complex subunit 4	P59999	50	8	1.13763	1.20226	0.92045	0.744732	0.47863	1.10662	0.758578
COP9 signalosome complex subunit 6	O88545	33.64	8	0.862979	0.831764	0.990832	1.03753	1.1272	0.383707	0.895365
Cytochrome c oxidase subunit 4 isoform 1, mitochondrial	P19783	37.28	8	1.36773	0.758578	1.0666	0.405509	0.461318	0.409261	1.0666
E3 ubiquitin-protein ligase RNF213	E9Q555	2.64	8	0.519996	1.09648	0.990832	1.6293	1.24738	0.258226	0.83946
Selenide, water dikinase 1	Q8BH69	33.93	8	1.00925	0.772681	1.10662	1.51356	0.816582	1.03753	1.09648
Alkyldihydroxyacetonephosphate synthase, peroxisomal	Q8C0I1	22.95	8	1.78649	1.24738	1.38038	0.758578	1.48594	1.05682	1.35519
Extracellular matrix protein 1	Q61508	21.65	8	0.963829	1.36773	1.99526	1.09648	1.23595	0.691831	1.5417
Protein PRRC2A	Q7TSC1	6.07	8	1.05682	0.912011	1.01859	1.03753	0.972747	1.08643	1.08643
CD44 antigen	P15379	7.712	8	1.02802	1.02802	1.30617	0.178649	1.09648	0.831764	1.33045
Peroxisomal carnitine O-octanoyltransferase	Q9DC50	22.71	8	0.855067	0.937562	0.972747	0.912011	0.937562	1.03753	0.92045
Spartin	Q8R1X6	15.05	8	0.847227	0.654636	1.1695	1.36773	1.04713	0.337287	1.09648
Tumor protein D54	Q9CYZ2	33.18	8	1.03753	1.01859	0.619441	0.654636	0.483059	1.85353	0.487529
Disco-interacting protein 2 homolog B	Q3UH60	6.861	8	0.794328	0.679204	0.691831	1.1272	0.737904	0.2208	0.642688
Unconventional myosin-Va	Q99104	7.232	8	0.937562	0.847227	0.990832	0.251189	0.83946	0.549541	0.954993
40S ribosomal protein S23	P62267	53.15	8	0.77983	0.895365	0.685488	0.416869	1.78649	0.363078	1.39316
Signal peptidase complex subunit 2	Q9CYN2	41.15	8	1.21339	0.903649	0.831764	0.465586	0.260615	0.862979	0.534564
Rho-associated protein kinase 2	P70336	5.62	8	1.44544	0.954993	1.8197	1.18032	0.501187	0.83946	0.912011
Muscleblind-like protein 1	Q9JKP5	30.21	8	1.18032	0.946237	1.11686	0.483059	0.751623	0.420727	1.03753
Syntaxin-binding protein 1	O08599	24.07	8	1.69044	0.685488	0.855067	1.8197	1.39316	1.00925	1.2942
Importin subunit alpha-5	Q60960	18.4	8	1.33045	1.55597	1.27057	0.737904	0.847227	0.870964	0.847227
Anaphase-promoting complex subunit 5	Q8BTZ4	16.22	8	0.870964	1.24738	1.39316	1.34276	1.55597	0.405509	0.972747
Elongator complex protein 1	Q7TT37	7.652	8	0.870964	1.77011	1.41906	0.83946	1.58489	0.432514	0.855067
Probable global transcription activator SNF2L2	Q6DIC0	7.483	8	0.691831	0.672977	0.946237	1.44544	1.43219	0.226986	1.18032
UV excision repair protein RAD23 homolog B	P54728	38.46	8	1.15878	0.77983	0.758578	0.413047	0.928966	0.544503	0.83946
Putative sodium-coupled neutral amino acid transporter 10	Q5I012	9.908	8	1.07647	0.654636	1	1.70608	1.07647	0.625173	1.27057
Protein PRRC1	Q3UPH1	20.09	8	0.928966	1.1272	0.801678	0.903649	0.554626	0.49204	0.787046
Nuclear migration protein nudC	O35685	25.6	8	0.824138	1.1695	0.77983	0.549541	0.972747	0.457088	0.963829
Importin subunit alpha-1	P52293	18.34	8	1.97697	1.49968	1.77011	0.222844	0.387258	0.636796	1.75388
Mitochondrial antiviral-signaling protein	Q8VCF0	23.46	8	1.23595	1.48594	1.49968	1.77011	1.09648	0.928966	0.465586
Kinesin light chain 1	O88447	19.78	8	0.704693	0.524807	0.539511	0.394457	0.155597	0.387258	0.296483
60S ribosomal protein L15	Q9CZM2	24.02	8	1.23595	1.02802	1.28233	0.619441	0.787046	0.608135	0.772681
FERM, ARHGEF and pleckstrin domain-containing protein 2	Q91VS8	12.11	8	1.24738	1.23595	1.95884	1.33045	0.824138	1.0666	1.10662
Lupus La protein homolog	P32067	19.76	8	0.855067	1.39316	1.07647	0.49204	1.40605	0.515229	0.794328
Anaphase-promoting complex subunit 1	P53995	5.71	8	0.895365	1.14815	1.15878	0.737904	0.380189	0.214783	0.794328
Branched-chain-amino-acid aminotransferase, mitochondrial	O35855	19.34	8	0.946237	0.77983	0.954993	1.23595	0.847227	0.469894	0.704693
Transcription elongation regulator 1	Q8CGF7	12.27	8	3.19154	1.67494	1.88799	1.59956	1.27057	1.05682	2.93765
60S ribosomal protein L13	P47963	23.7	8	1.11686	1	0.772681	0.17378	0.636796	0.405509	1.14815
60S ribosomal protein L31	P62900	38.4	8	1.19124	1.1695	1.13763	0.380189	0.672977	0.679204	1.15878
THO complex subunit 4	O08583	34.51	8	1.04713	1.22462	1.40605	0.580764	1.08643	0.461318	1.03753
Splicing factor U2AF 35 kDa subunit	Q9D883	36.4	8	1.27057	1.07647	0.870964	0.751623	0.751623	0.549541	0.887156
40S ribosomal protein S26	P62855	44.35	8	0.981748	1.0666	0.928966	0.529663	1.03753	0.744732	1.11686
DnaJ homolog subfamily C member 10	Q9DC23	13.87	8	0.887156	0.946237	0.981748	0.972747	0.972747	0.758578	0.77983
WD repeat-containing protein 61	Q9ERF3	32.79	8	0.794328	0.847227	0.794328	0.794328	0.737904	0.409261	0.83946
Ubiquitin thioesterase OTUB1	Q7TQI3	31.73	8	0.903649	0.903649	1.09648	1.45881	1.23595	0.20893	0.539511
60S ribosomal protein L21	O09167	36.25	8	1.21339	0.981748	1.07647	0.510505	1.41906	0.946237	1.35519
Eukaryotic translation initiation factor 4E	P63073	28.57	8	1.59956	0.954993	1.04713	0.816582	0.855067	0.758578	1.10662
ADP-ribosylation factor-binding protein GGA2	Q6P5E6	20.56	8	0.613762	0.666807	0.937562	1.28233	1.18032	0.277971	0.787046
2-iminobutanoate/2-iminopropanoate deaminase	P52760	51.85	8	1.8197	1.28233	0.954993	1.19124	0.185353	2.24905	0.981748
60S ribosomal protein L24	Q8BP67	29.3	8	1.08643	1.13763	1.15878	0.413047	0.912011	0.597035	0.277971
Beta-glucuronidase	P12265	11.57	8	0.660693	1.00925	1	1.70608	1.44544	0.0870964	0.83946
UBX domain-containing protein 1	Q922Y1	38.38	8	0.83946	1	0.691831	0.946237	1.38038	0.505825	1.13763
RNA binding motif protein, X-linked-like-1	Q91VM5	15.98	8	0.912011	0.847227	0.887156	0.809096	0.912011	0.559758	0.903649
Multifunctional methyltransferase subunit TRM112-like protein	Q9DCG9	47.2	8	0.711214	1.35519	1.25893	0.717794	0.510505	0.519996	1
NIF3-like protein 1	Q9EQ80	19.68	8	0.831764	0.787046	0.862979	0.912011	0.887156	0.870964	0.816582
3-hydroxyisobutyryl-CoA hydrolase, mitochondrial	Q8QZS1	18.7	8	1.00925	0.972747	1.01859	1.25893	0.515229	0.376704	0.954993
55 kDa erythrocyte membrane protein	P70290	18.67	8	0.831764	0.461318	0.895365	1.04713	1.33045	0.224905	0.772681
Acyl-protein thioesterase 1	P97823	32.17	8	1.52757	1.19124	1.49968	0.963829	0.831764	1.07647	0.772681
60S ribosomal protein L29	P47915	31.25	8	0.903649	1.10662	1.15878	1.0666	1.83654	0.100925	1.13763
Ubiquitin carboxyl-terminal hydrolase 4	P35123	8.108	8	0.586138	0.717794	0.619441	0.549541	0.731139	0.328095	0.758578
Nuclear factor NF-kappa-B p100 subunit	Q9WTK5	10.9	8	0.990832	1.18032	1.03753	1.70608	2.37684	0.353183	0.60256
Ras-related protein R-Ras	P10833	19.72	8	1.13763	0.60256	0.981748	1.43219	0.654636	0.642688	1.30617
PRA1 family protein 3	Q8R5J9	20.21	8	1.07647	1.30617	1.11686	0.436516	1.30617	0.398107	1.1272
Inositol 1,4,5-trisphosphate receptor type 2	Q9Z329	4.073	8	0.809096	0.625173	0.887156	0.691831	0.452898	0.226986	0.625173
60S ribosomal protein L28	P41105	37.23	8	1.05682	0.751623	1	0.313329	0.737904	0.47863	1.1272
Barrier-to-autointegration factor	O54962	48.31	8	0.816582	0.685488	0.758578	1.11686	1.2942	0.11695	0.380189
Interferon-activable protein 204	P0DOV2	14.54	8	1.18032	1.02802	0.299226	0.698232	0.155597	1.40605	0.630957
Small nuclear ribonucleoprotein Sm D3	P62320	35.71	8	1.10662	1.47231	1.25893	1.14815	1.41906	0.704693	1.44544
H(+)/Cl(-) exchange transporter 7	O70496	8.344	8	0.855067	1.22462	1.11686	1.22462	1.43219	0.847227	1.39316
Histone H1.2	P15864	28.3	8	0.809096	0.501187	1.10662	1.67494	2.35505	0.401791	0.954993
Y-box-binding protein 3	Q9JKB3	23.82	8	1.07647	1.45881	2.39883	2.88403	1.08643	1.95884	1.44544
Copper transport protein ATOX1	O08997	83.82	8	1.02802	0.831764	0.787046	0.744732	0.483059	0.544503	0.879023
Cystatin-C	P21460	42.14	8	0.717794	0.487529	1.09648	1.33045	0.92045	0.765597	1.20226
Transcription factor BTF3	Q64152	38.73	8	1.00925	1.31826	1.08643	0.954993	0.963829	0.963829	1.00925
Polymerase delta-interacting protein 2	Q91VA6	15.22	8	1.04713	0.937562	0.981748	0.903649	0.83946	0.946237	0.981748
Interferon-activable protein 205-B	P0DOV1	13.88	8	0.648634	0.737904	0.564937	0.564937	0.310456	0.847227	0.237684
Serine/threonine-protein phosphatase 2B catalytic subunit beta isoform	P48453	25.9	8	1.14815	0.937562	1.0666	1.15878	0.954993	1.25893	0.981748
Erlin-1	Q91X78	23.41	8	1.13763	0.457088	1.01859	1.14815	0.487529	1.92309	0.903649
RNA-binding motif protein, X chromosome	Q9WV02	17.65	8	0.862979	0.83946	1	1.00925	0.855067	0.691831	1.09648
Guanine nucleotide-binding protein subunit beta-4	P29387	27.35	8	0.751623	0.698232	0.928966	0.903649	0.691831	0.887156	0.751623
Rho guanine nucleotide exchange factor 40	Q3UPH7	9.624	7	0.648634	0.824138	1.03753	0.981748	0.887156	0.963829	0.49204
Methionine aminopeptidase 2	O08663	20.71	7	0.92045	1.25893	1.00925	0.737904	0.744732	0.765597	0.879023
1-phosphatidylinositol 4,5-bisphosphate phosphodiesterase beta-3	P51432	12.07	7	0.963829	1.1272	0.879023	0.92045	0.60256	0.457088	0.954993
RRP12-like protein	Q6P5B0	10.27	7	1.47231	1.58489	1.5417	0.169044	0.524807	0.660693	0.685488
Growth arrest-specific protein 1	Q01721	34.11	7	1.80302	0.30479	1.19124	1.27057	0.654636	1.0666	1.1695
cAMP-dependent protein kinase catalytic subunit alpha	P05132	31.05	7	1.21339	1.30617	1.11686	1.20226	0.870964	0.49204	1.14815
EH domain-binding protein 1-like protein 1	Q99MS7	7.401	7	1	0.928966	0.954993	1.5417	1.36773	0.937562	1.09648
Tyrosine-protein phosphatase non-receptor type 11	P35235	19.93	7	0.946237	0.981748	0.963829	0.981748	0.954993	0.92045	0.946237
Early endosome antigen 1	Q8BL66	7.3	7	0.515229	1.11686	0.990832	1.31826	1.31826	0.205116	1.00925
Ras GTPase-activating protein 4	Q6PFQ7	15.96	7	0.444631	0.765597	1.7378	1.14815	1.07647	0.524807	1.00925
HIV Tat-specific factor 1 homolog	Q8BGC0	15.19	7	1.40605	0.816582	0.765597	1.0666	0.366438	0.928966	0.448745
Procollagen-lysine,2-oxoglutarate 5-dioxygenase 2	Q9R0B9	12.89	7	0.954993	0.963829	0.895365	1.00925	1	0.394457	1.08643
Crk-like protein	P47941	27.39	7	0.691831	0.704693	1.0666	0.928966	0.855067	0.591562	1.27057
Protein arginine N-methyltransferase 1	Q9JIF0	19.68	7	1.24738	1.40605	1.20226	0.275423	1.02802	0.416869	1.45881
RNA-binding protein 15	Q0VBL3	13.83	7	0.981748	1.04713	0.946237	0.990832	1.01859	0.963829	0.92045
Oxygen-dependent coproporphyrinogen-III oxidase, mitochondrial	P36552	24.38	7	1.08643	0.60256	0.862979	0.981748	0.30761	1.18032	0.928966
Nuclear pore complex protein Nup160	Q9Z0W3	10.49	7	1.09648	1.04713	1.00925	1.11686	1.08643	1.14815	1.04713
E3 ubiquitin-protein ligase HECTD1	Q69ZR2	5.004	7	0.831764	1.23595	0.963829	0.937562	0.887156	0.428549	0.954993
Serine/threonine-protein kinase MRCK beta	Q7TT50	6.597	7	0.457088	0.717794	1.20226	1.00925	1.1272	0.954993	0.277971
ADP-ribosylation factor GTPase-activating protein 3	Q9D8S3	21.22	7	0.990832	0.954993	0.963829	1.02802	0.963829	0.903649	1.04713
Poly [ADP-ribose] polymerase 1	P11103	10.46	7	1.09648	0.679204	0.937562	0.316228	0.436516	0.325087	0.972747
SHC-transforming protein 1	P98083	17.62	7	1.02802	1.33045	1.57036	1.40605	1.88799	0.619441	1.61436
Tyrosine-protein kinase BAZ1B	Q9Z277	7.099	7	0.972747	1.15878	1.36773	1.48594	1.33045	0.207014	1.01859
E3 ubiquitin-protein ligase TRIP12	G5E870	6.864	7	0.363078	1.1695	0.515229	1.64437	0.704693	0.49204	0.870964
Nicalin	Q8VCM8	15.63	7	0.903649	1.24738	1.58489	1.1695	0.862979	0.349945	0.744732
E3 ubiquitin-protein ligase listerin	Q6A009	7.244	7	1.25893	1.72187	1.40605	0.765597	0.383707	0.972747	0.824138
Beta-2-syntrophin	Q61235	19.23	7	0.887156	0.744732	0.928966	1.0666	1.14815	0.349945	0.794328
FACT complex subunit SPT16	Q920B9	9.551	7	0.862979	1.13763	0.937562	0.625173	0.981748	0.185353	0.954993
Latent-transforming growth factor beta-binding protein 3	Q61810	11.17	7	0.981748	0.765597	0.794328	1.36773	0.554626	0.990832	1.1695
Protein O-glucosyltransferase 3	G5E897	19.68	7	0.92045	0.483059	0.847227	1.57036	0.765597	1.1272	0.387258
Emerin	O08579	34.36	7	0.903649	0.847227	0.887156	1.01859	0.963829	0.625173	1.24738
Methylcrotonoyl-CoA carboxylase beta chain, mitochondrial	Q3ULD5	20.6	7	0.972747	0.765597	0.711214	0.887156	0.691831	0.613762	0.263027
Glycylpeptide N-tetradecanoyltransferase 1	O70310	18.35	7	0.751623	1.03753	0.862979	0.954993	1.11686	0.143219	0.981748
Alpha-(1,3)-fucosyltransferase 11	Q8BHC9	22.09	7	1.2942	0.928966	0.465586	0.816582	0.331131	0.912011	0.855067
Phenylalanine--tRNA ligase alpha subunit	Q8C0C7	20.67	7	0.954993	1.02802	1	0.758578	0.660693	0.359749	1.35519
GTP:AMP phosphotransferase AK3, mitochondrial	Q9WTP7	39.65	7	0.660693	0.636796	1.02802	0.416869	0.340408	0.524807	0.685488
Developmentally-regulated GTP-binding protein 2	Q9QXB9	26.37	7	1.05682	0.77983	1.02802	0.648634	0.648634	0.487529	0.625173
Transcription elongation factor SPT5	O55201	10.07	7	0.847227	1.07647	1.38038	0.903649	0.809096	0.272898	1.21339
Brefeldin A-inhibited guanine nucleotide-exchange protein 2	A2A5R2	6.864	7	0.963829	1.11686	0.946237	1.31826	1.77011	2.29087	1.14815
Drebrin	Q9QXS6	11.61	7	1.31826	1.2942	1.20226	1.31826	0.887156	0.787046	1.27057
Serine/threonine-protein kinase SMG1	Q8BKX6	3.882	7	0.963829	1.13763	1.19124	1.09648	1.03753	0.794328	0.912011
COP9 signalosome complex subunit 7a	Q9CZ04	40.73	7	2.63027	1.80302	0.946237	0.937562	0.539511	5.80764	2.37684
5'-3' exoribonuclease 2	Q9DBR1	9.884	7	1.03753	1.21339	1.85353	1.43219	1.5417	0.685488	1.15878
Putative RNA-binding protein Luc7-like 2	Q7TNC4	18.62	7	1.34276	1.2942	1.90546	1.27057	2.53513	0.654636	0.49204
Fatty aldehyde dehydrogenase	P47740	13.84	7	0.704693	0.831764	0.831764	1.05682	1	0.201372	1.02802
Activator of 90 kDa heat shock protein ATPase homolog 1	Q8BK64	32.25	7	1.39316	1.5417	1.22462	1.31826	0.660693	1.59956	0.444631
SPARC	P07214	24.17	7	0.765597	1.23595	0.717794	0.801678	0.559758	1.1272	0.744732
Protein PBDC1	Q9D0B6	41.41	7	1.2942	1.04713	0.855067	0.824138	1.05682	0.501187	0.847227
BRO1 domain-containing protein BROX	Q8K2Q7	32.6	7	0.816582	0.824138	0.801678	0.772681	0.539511	0.619441	0.564937
Phosphoglucomutase-2	Q7TSV4	21.29	7	1.18032	0.824138	0.717794	0.92045	0.534564	0.496592	1.05682
Splicing factor 3A subunit 1	Q8K4Z5	12.77	7	0.928966	0.717794	0.879023	0.809096	1.03753	0.524807	1.18032
Sister chromatid cohesion protein PDS5 homolog B	Q4VA53	7.538	7	1.2942	1.24738	1.04713	1.34276	0.751623	0.654636	1
Afadin	Q9QZQ1	7.143	7	1.21339	0.895365	1.33045	0.660693	0.672977	0.809096	1.03753
Cytochrome b-c1 complex subunit Rieske, mitochondrial	Q9CR68	41.97	7	1.10662	0.855067	0.831764	1.07647	1.09648	0.263027	0.972747
Thyroid receptor-interacting protein 6	Q9Z1Y4	29.58	7	1.21339	1.36773	1.10662	1.94089	0.787046	0.937562	1.07647
40S ribosomal protein S6	P62754	24.5	7	1.21339	1.2942	0.912011	0.130617	0.505825	1.21339	1.22462
Protein phosphatase 1 regulatory subunit 12C	Q3UMT1	17.65	7	0.928966	1	0.963829	0.954993	1.09648	1.08643	0.963829
S-adenosylhomocysteine hydrolase-like protein 1	Q80SW1	15.66	7	0.954993	0.744732	0.580764	0.253513	0.359749	0.717794	0.963829
Protein-L-isoaspartate(D-aspartate) O-methyltransferase	P23506	53.3	7	0.698232	0.751623	0.816582	0.642688	0.724436	0.285759	0.758578
Probable E3 ubiquitin-protein ligase HERC4	Q6PAV2	12.87	7	0.963829	1.1272	1.5417	1.40605	1.20226	0.448745	1.21339
Prefoldin subunit 6	Q03958	44.09	7	0.49204	1.05682	0.801678	0.416869	0.824138	0.937562	1.01859
Neurochondrin	Q9Z0E0	15.23	7	0.809096	0.524807	0.195884	0.737904	0.591562	0.496592	0.660693
Ubiquitin carboxyl-terminal hydrolase 15	Q8R5H1	11.01	7	0.704693	1.11686	0.801678	0.772681	0.963829	0.222844	1.13763
H/ACA ribonucleoprotein complex subunit DKC1	Q9ESX5	22.79	7	1.1272	1.02802	1.22462	0.801678	0.816582	0.144544	0.963829
NAD(P)H-hydrate epimerase	Q8K4Z3	35.46	7	0.972747	0.879023	1.23595	0.981748	0.539511	0.210863	0.698232
pre-rRNA 2'-O-ribose RNA methyltransferase FTSJ3	Q9DBE9	15.75	7	1.48594	1.51356	1.51356	1.28233	0.946237	2.22844	1.2942
Conserved oligomeric Golgi complex subunit 4	Q8R1U1	15.16	7	1.18032	1.02802	1.11686	0.912011	0.954993	0.954993	0.946237
Scaffold attachment factor B1	D3YXK2	12.59	7	0.990832	1.01859	1.25893	1.15878	0.816582	0.334195	0.946237
GDP-L-fucose synthase	P23591	28.04	7	1.02802	0.972747	0.990832	1.02802	0.92045	1.33045	0.887156
MICOS complex subunit Mic19	Q9CRB9	38.33	7	0.83946	0.685488	0.855067	0.524807	0.809096	0.120226	1.15878
Disabled homolog 2	P98078	14.36	7	0.772681	0.990832	0.895365	1.24738	1.14815	0.505825	1.11686
Protein RCC2	Q8BK67	24.42	7	1.23595	0.77983	1.24738	0.731139	1.15878	0.501187	0.937562
Cytosolic phospholipase A2	P47713	15.78	7	0.972747	1	1.00925	0.928966	0.990832	0.92045	0.937562
E3 ubiquitin-protein ligase TRIM56	Q80VI1	14.44	7	1.0666	0.744732	0.737904	1.48594	0.737904	0.291072	1.00925
Vacuolar protein sorting-associated protein 16 homolog	Q920Q4	13.11	7	0.744732	0.787046	1.19124	1.55597	1.34276	1.15878	1.78649
60 kDa SS-A/Ro ribonucleoprotein	O08848	14.68	7	0.946237	0.946237	0.862979	1.07647	1.52757	0.157036	0.809096
Probable 2-oxoglutarate dehydrogenase E1 component DHKTD1, mitochondrial	A2ATU0	13.46	7	0.903649	0.981748	0.855067	1.39316	1.22462	0.222844	1.0666
Acidic leucine-rich nuclear phosphoprotein 32 family member B	Q9EST5	22.79	7	1.1695	0.887156	0.946237	0.496592	0.457088	1.2942	1.03753
Mesencephalic astrocyte-derived neurotrophic factor	Q9CXI5	40.78	7	0.744732	0.809096	0.654636	0.685488	1.02802	0.127057	0.903649
Myosin phosphatase Rho-interacting protein	P97434	10.35	7	1.0666	0.92045	1.27057	0.801678	0.990832	0.461318	0.831764
COP9 signalosome complex subunit 5	O35864	25.45	7	0.870964	1.21339	0.928966	0.972747	0.912011	0.296483	0.879023
WD repeat-containing protein 11	Q8K1X1	9.24	7	0.981748	0.928966	1.05682	0.847227	0.809096	0.619441	0.772681
Small nuclear ribonucleoprotein-associated protein N	P63163	23.33	7	0.862979	0.847227	1.02802	0.474242	0.758578	1.20226	1.08643
Palmitoyl-protein thioesterase 1	O88531	31.05	7	0.92045	0.524807	0.420727	1.43219	1.2942	0.343558	1.22462
Transferrin receptor protein 1	Q62351	9.436	7	0.83946	1.03753	0.937562	0.737904	0.862979	0.731139	0.870964
E3 ubiquitin-protein ligase UBR2	Q6WKZ8	8.262	7	1.21339	0.954993	1.00925	2.63027	2.37684	0.253513	0.937562
DnaJ homolog subfamily A member 3, mitochondrial	Q99M87	16.04	7	1.14815	0.758578	1.35519	0.847227	0.679204	0.291072	1.01859
Mitochondrial-processing peptidase subunit alpha	Q9DC61	16.03	7	0.954993	0.660693	1.19124	0.912011	0.937562	0.366438	1.21339
cAMP-dependent protein kinase type II-alpha regulatory subunit	P12367	27.43	7	1.05682	1.28233	1.1272	0.654636	0.928966	0.597035	0.57544
Elongator complex protein 3	Q9CZX0	14.81	7	0.870964	0.432514	1.04713	0.559758	1.11686	0.510505	0.487529
ATP-dependent RNA helicase DDX18	Q8K363	17.42	7	1.35519	2.33346	1.7378	0.809096	1.72187	0.239883	0.698232
Integrin-linked protein kinase	O55222	17.04	7	0.870964	1.04713	1.25893	0.642688	1.2942	0.765597	0.660693
Small nuclear ribonucleoprotein Sm D1	P62315	54.62	7	1.30617	1.70608	1.95884	1.77011	0.597035	1.04713	1.52757
Retinoid-inducible serine carboxypeptidase	Q920A5	19.47	7	0.981748	0.981748	1.08643	0.824138	1.14815	0.928966	0.972747
Hepatocyte growth factor-regulated tyrosine kinase substrate	Q99LI8	12.13	7	0.630957	0.83946	0.801678	1.2942	1.0666	0.108643	0.895365
ADP-ribosylation factor-like protein 1	P61211	27.62	7	0.717794	1.00925	0.744732	0.691831	0.794328	0.337287	0.831764
Phosphotriesterase-related protein	Q60866	26.65	7	0.928966	0.937562	0.92045	1.01859	0.981748	0.855067	1
Torsin-1A-interacting protein 2	Q8BYU6	19.72	7	0.698232	0.642688	0.946237	1.49968	1.11686	0.192309	0.685488
Coronin-7	Q9D2V7	14.75	7	0.954993	0.83946	0.912011	0.855067	0.77983	0.772681	0.990832
Galectin-3-binding protein	Q07797	16.12	7	0.390841	0.704693	0.496592	0.731139	0.285759	1.1695	0.416869
Endothelin-converting enzyme 1	Q4PZA2	10.79	7	0.758578	0.717794	1	1.33045	1.41906	0.60256	0.469894
DnaJ homolog subfamily B member 11	Q99KV1	23.74	7	0.559758	0.731139	0.554626	1.13763	1.27057	0.231206	0.801678
Receptor-interacting serine/threonine-protein kinase 3	Q9QZL0	20.99	7	1.7378	1.85353	1.83654	1.23595	1.25893	0.855067	2.03236
Small glutamine-rich tetratricopeptide repeat-containing protein alpha	Q8BJU0	22.54	7	1.28233	1.10662	0.903649	0.83946	0.580764	1.18032	0.772681
Lipase maturation factor 2	Q8C3X8	12.11	7	1.07647	0.816582	1.52757	1.27057	1.11686	0.895365	0.787046
Eukaryotic translation initiation factor 4H	Q9WUK2	36.29	7	0.879023	0.946237	0.831764	0.765597	0.937562	1.09648	0.903649
Citramalyl-CoA lyase, mitochondrial	Q8R4N0	23.96	7	0.847227	0.751623	0.887156	1.07647	0.724436	0.167494	0.554626
Syntaxin-12	Q9ER00	33.58	7	0.990832	1.07647	1.04713	1.01859	1.09648	1.0666	1.0666
Ras-related protein Rab-10	P61027	37	7	0.613762	0.60256	0.83946	0.801678	0.496592	1.22462	0.912011
Casein kinase II subunit alpha	Q60737	21.48	7	0.824138	0.801678	0.831764	0.887156	0.559758	0.519996	0.539511
60S ribosomal protein L14	Q9CR57	24.88	7	0.946237	1	1.11686	0.597035	0.787046	0.787046	0.946237
Stomatin-like protein 2, mitochondrial	Q99JB2	26.63	7	1.33045	1.1695	1.09648	1.15878	0.855067	1.39316	1.25893
Hydroxymethylglutaryl-CoA lyase, mitochondrial	P38060	28.62	7	0.981748	0.679204	0.92045	0.597035	0.751623	0.299226	0.235505
Cdc42-interacting protein 4	Q8CJ53	16.25	7	1.6293	1.41906	0.554626	0.613762	0.648634	0.672977	0.505825
Arylsulfatase B	P50429	20.04	7	0.394457	0.831764	0.724436	0.77983	1.02802	0.698232	1.41906
Putative hydrolase RBBP9	O88851	50	7	1.21339	0.801678	1.11686	2.0893	1.72187	0.270396	1.28233
Epidermal growth factor receptor kinase substrate 8	Q08509	12.55	7	0.519996	0.57544	0.580764	1.61436	1.48594	0.103753	0.963829
Cytochrome c oxidase subunit 5B, mitochondrial	P19536	39.06	7	1.21339	1.01859	1.36773	0.554626	1.22462	1.0666	1.25893
Phosphatidylinositide phosphatase SAC1	Q9EP69	12.1	7	0.801678	0.77983	1.11686	0.672977	0.387258	0.704693	0.751623
Laminin subunit beta-1	P02469	4.255	7	0.990832	0.824138	0.946237	0.912011	1.21339	0.990832	0.990832
Fatty acid-binding protein 5	Q05816	35.56	7	0.660693	0.816582	0.744732	1.07647	1.1695	0.207014	0.636796
cAMP-dependent protein kinase type I-alpha regulatory subunit	Q9DBC7	20.21	7	0.937562	1.41906	0.744732	0.912011	0.887156	0.831764	0.903649
60S ribosomal protein L11	Q9CXW4	40.45	7	1.21339	1.35519	1	0.251189	0.758578	0.529663	1
Malectin	Q6ZQI3	31.96	7	1.02802	0.937562	0.895365	0.586138	0.559758	0.30761	1.01859
Coiled-coil and C2 domain-containing protein 1B	Q8BRN9	8.844	7	1.20226	0.946237	1.07647	1.48594	1.34276	0.47863	1.03753
Protein MON2 homolog	Q80TL7	4.49	7	1.24738	0.990832	1.23595	1.36773	0.990832	0.972747	1.30617
Echinoderm microtubule-associated protein-like 1	Q05BC3	7.617	7	1.04713	1.8197	2.35505	3.10456	2.60615	2.10863	1.78649
Actin-related protein 2/3 complex subunit 3	Q9JM76	41.57	7	0.83946	0.630957	0.744732	0.77983	0.92045	0.539511	0.809096
GTPase KRas	P32883	33.33	7	0.92045	0.928966	0.954993	0.816582	0.981748	1	0.981748
Ephrin type-A receptor 2	Q03145	6.96	7	0.816582	0.981748	0.903649	0.660693	1.01859	0.564937	0.847227
Protein diaphanous homolog 1	O08808	5.817	7	1.18032	1.02802	1.18032	0.77983	1.08643	0.301995	1.40605
Septin-10	Q8C650	26.55	7	1.20226	1.28233	1.05682	1.31826	1.45881	1.19124	1.1695
L-lactate dehydrogenase B chain	P16125	19.16	7	0.946237	0.92045	0.972747	1.0666	0.92045	1.00925	0.92045
Trimethyllysine dioxygenase, mitochondrial	Q91ZE0	11.64	7	1.1272	0.801678	0.524807	1.47231	1.01859	0.465586	0.990832
cAMP-dependent protein kinase catalytic subunit beta	P68181	31.05	7	1.01859	1.24738	0.879023	0.387258	0.660693	0.328095	0.685488
Phospholipase DDHD2	Q80Y98	17.6	7	1.05682	1.22462	1.1695	1.21339	1.2942	1.04713	1.04713
TIP41-like protein	Q8BH58	21.4	7	1.00925	1.55597	1.09648	2.33346	0.731139	0.717794	0.77983
Serine/threonine-protein kinase PAK 1	O88643	15.78	7	1.02802	1.08643	1.00925	1.04713	1.0666	0.801678	0.937562
H-2 class I histocompatibility antigen, D-B alpha chain	P01899	11.33	7	0.376704	0.954993	0.772681	2.10863	0.717794	0.469894	1.36773
COP9 signalosome complex subunit 8	Q8VBV7	47.85	7	0.972747	0.903649	1.31826	1.14815	0.928966	1.08643	1.1695
Adapter molecule crk	Q64010	10.53	7	1.09648	0.83946	0.903649	0.83946	0.92045	0.586138	0.83946
Importin subunit alpha-7	O35345	16.79	7	0.954993	1.88799	1.04713	0.544503	0.625173	0.744732	0.349945
E3 ubiquitin-protein ligase MYCBP2	Q7TPH6	1.832	7	1.02802	0.895365	0.972747	0.870964	0.625173	1.00925	0.751623
Ras-related protein Rab-8A	P55258	28.5	7	0.83946	0.972747	0.591562	0.751623	0.809096	0.625173	1.13763
Cytochrome c oxidase subunit 6A1, mitochondrial	P43024	47.75	7	1.1272	0.387258	0.529663	0.559758	0.133045	0.855067	0.363078
Carbonyl reductase [NADPH] 2	P08074	28.28	7	1.21339	0.559758	0.824138	1.20226	0.496592	0.912011	0.346737
RAC-alpha serine/threonine-protein kinase	P31750	15.21	7	1	0.887156	1.02802	0.946237	0.887156	0.937562	0.981748
Transmembrane emp24 domain-containing protein 4	Q8R1V4	20.7	7	0.937562	0.772681	1.1272	1.19124	0.895365	0.666807	0.990832
Signal transducing adapter molecule 1	P70297	21.72	6	1.31826	0.465586	1.08643	1.48594	1.08643	0.260615	1.1695
Transcription elongation factor A protein 1	P10711	25.25	6	0.981748	1.10662	1.1272	0.613762	0.794328	0.608135	0.887156
Platelet-activating factor acetylhydrolase IB subunit alpha	P63005	27.32	6	0.711214	0.972747	0.824138	0.758578	0.711214	0.501187	1.04713
Intersectin-1	Q9Z0R4	6.768	6	1.1695	0.879023	0.937562	2.01372	0.990832	0.903649	1.21339
Dedicator of cytokinesis protein 5	B2RY04	4.657	6	0.524807	0.515229	0.444631	1.49968	0.972747	0.376704	0.765597
Glutaredoxin-3	Q9CQM9	27	6	1.00925	0.831764	1.04713	0.642688	1.21339	0.862979	0.353183
Calcium/calmodulin-dependent protein kinase type 1	Q91YS8	22.46	6	0.847227	1.09648	1.0666	1.27057	1.19124	0.233346	0.870964
Cullin-5	Q9D5V5	12.05	6	1	0.963829	1.02802	1.20226	0.751623	0.331131	0.772681
Periplakin	Q9R269	6.097	6	2.10863	1.03753	2.208	0.457088	1.10662	0.636796	1.28233
NEDD8-activating enzyme E1 catalytic subunit	Q8C878	22.29	6	0.990832	1.01859	1.45881	1.22462	0.642688	0.2208	0.691831
Huntingtin-interacting protein 1	Q8VD75	12.63	6	0.928966	0.946237	1	1.00925	0.928966	1.15878	1.0666
Actin-related protein 10	Q9QZB7	25.42	6	1	0.711214	0.698232	0.912011	0.237684	1.19124	0.83946
Exopolyphosphatase PRUNE1	Q8BIW1	18.72	6	0.772681	1.14815	1.67494	1.43219	0.625173	0.981748	1.30617
AP-3 complex subunit mu-1	Q9JKC8	28.71	6	1.02802	1.0666	1.03753	1.02802	0.990832	0.554626	0.895365
Epidermal growth factor receptor	Q01279	8.512	6	0.704693	0.765597	0.772681	1.67494	0.685488	0.704693	1.20226
Nucleotide exchange factor SIL1	Q9EPK6	16.99	6	0.83946	0.731139	0.717794	0.772681	0.765597	0.310456	0.981748
Receptor-type tyrosine-protein phosphatase alpha	P18052	11.94	6	0.711214	0.912011	0.879023	1.47231	0.636796	0.118032	0.887156
2-amino-3-ketobutyrate coenzyme A ligase, mitochondrial	O88986	27.88	6	0.972747	0.679204	0.928966	1.48594	0.654636	0.452898	0.711214
V-type proton ATPase subunit C 1	Q9Z1G3	24.61	6	0.862979	0.912011	0.928966	0.731139	0.619441	0.316228	0.619441
Protein RRP5 homolog	Q6NS46	5.961	6	1.02802	1.49968	1.00925	0.60256	0.751623	1.23595	0.870964
ATP-dependent RNA helicase DDX19A	Q61655	19.25	6	0.928966	0.895365	0.990832	0.972747	0.870964	0.92045	0.912011
F-actin-uncapping protein LRRC16A	Q6EDY6	8.443	6	0.895365	1.25893	0.879023	1.30617	0.691831	1.28233	0.60256
GDP-fucose protein O-fucosyltransferase 1	Q91ZW2	22.65	6	1.27057	0.691831	1.59956	1.92309	1.69044	1.13763	0.564937
Sorting nexin-6	Q6P8X1	15.76	6	0.619441	0.816582	1.44544	0.954993	1.40605	0.121339	1.21339
Zinc finger and BTB domain-containing protein 20	Q8K0L9	13.9	6	1.02802	1.00925	1.09648	1.04713	0.92045	1.1272	1.01859
Zinc phosphodiesterase ELAC protein 2	Q80Y81	15.04	6	0.903649	0.946237	0.946237	1.02802	0.972747	0.794328	0.870964
Lactadherin	P21956	23.33	6	1.22462	0.554626	1.36773	0.990832	0.794328	0.293765	0.895365
Hsp90 co-chaperone Cdc37	Q61081	21.11	6	1.11686	1.10662	1.05682	0.60256	0.831764	0.461318	1.04713
Phosphoserine phosphatase	Q99LS3	36.44	6	0.847227	0.809096	1.1695	0.47863	0.60256	1.48594	1.1695
Nicastrin	P57716	14.12	6	1.45881	0.895365	0.963829	0.57544	0.564937	1.07647	0.711214
RAB11-binding protein RELCH	Q148V7	7.401	6	0.666807	0.625173	0.751623	0.809096	1.22462	0.188799	1.33045
Leucine-rich repeat-containing protein 47	Q505F5	19.97	6	0.794328	0.870964	1.43219	1.69044	1.18032	1.20226	1.27057
Methionine adenosyltransferase 2 subunit beta	Q99LB6	35.33	6	0.990832	0.847227	0.937562	0.704693	0.870964	1.27057	0.937562
MLV-related proviral Env polyprotein	P10404	13.26	6	1.20226	0.870964	1.1272	0.549541	0.903649	0.654636	0.765597
Polycystin-2	O35245	12.53	6	1.36773	1.19124	0.824138	1.78649	1.20226	0.879023	1.18032
Sulfite oxidase, mitochondrial	Q8R086	18.5	6	1.35519	2.03236	1.90546	1.25893	1.23595	0.263027	1.67494
DNA replication licensing factor MCM6	P97311	12.18	6	2.07014	0.887156	1.65959	0.291072	0.847227	0.401791	0.794328
Structural maintenance of chromosomes flexible hinge domain-containing protein 1	Q6P5D8	5.481	6	1.65959	1.97697	1.72187	1.10662	1.11686	0.501187	1.44544
Tripartite motif-containing protein 3	Q9R1R2	19.35	6	0.698232	1.18032	1.00925	1.28233	1.13763	0.685488	0.744732
CAP-Gly domain-containing linker protein 1	Q922J3	7.117	6	1.25893	1.51356	1.20226	1.07647	1.21339	1.28233	1.1695
Myotubularin-related protein 6	Q8VE11	14.1	6	0.642688	0.963829	1.23595	0.887156	1.08643	0.895365	1.1272
3'(2'),5'-bisphosphate nucleotidase 1	Q9Z0S1	24.35	6	1.41906	1.35519	1.77011	1.1272	2.60615	0.195884	1.0666
Vesicular integral-membrane protein VIP36	Q9DBH5	33.24	6	0.92045	0.92045	1.19124	0.990832	0.758578	0.390841	0.672977
Protein DEK	Q7TNV0	17.11	6	1.24738	0.895365	0.870964	0.524807	0.928966	0.972747	0.717794
Basigin	P18572	17.22	6	1.19124	1.21339	1.22462	1.40605	0.963829	0.457088	1.23595
Signal transducer and transcription activator 6	P52633	13.5	6	0.77983	1.1272	0.887156	0.510505	0.92045	0.42462	0.452898
COP9 signalosome complex subunit 1	Q99LD4	21.23	6	0.92045	0.564937	0.487529	0.428549	0.17378	0.613762	0.879023
Protein kinase C and casein kinase substrate in neurons protein 2	Q9WVE8	15.64	6	1.28233	1.14815	1	0.619441	0.912011	0.636796	1.19124
tRNA (cytosine(34)-C(5))-methyltransferase	Q1HFZ0	15.85	6	1.11686	1.10662	1.02802	1.08643	1.07647	1.00925	1.14815
Ubiquitin carboxyl-terminal hydrolase isozyme L3	Q9JKB1	40.87	6	0.870964	0.580764	0.824138	0.570164	0.138038	0.461318	0.895365
NADH-cytochrome b5 reductase 1	Q9DB73	30.16	6	0.831764	0.751623	0.912011	1.07647	1.14815	0.197697	1.24738
Protein SON	Q9QX47	4.951	6	1.19124	1.38038	1.04713	1.10662	0.794328	1.47231	1.15878
Syntaxin-binding protein 3	Q60770	12.5	6	0.903649	0.711214	0.903649	0.912011	0.765597	0.265461	0.879023
Cyclin-dependent kinase 4	P30285	33	6	0.981748	1.28233	1.28233	0.972747	1.31826	0.801678	0.461318
NADH dehydrogenase [ubiquinone] 1 alpha subcomplex subunit 8	Q9DCJ5	44.77	6	0.685488	0.946237	1.20226	1.13763	1.58489	0.118032	1.14815
Cullin-7	Q8VE73	5.625	6	1.05682	0.981748	0.963829	0.963829	1	1	1.02802
Apoptosis inhibitor 5	O35841	16.07	6	1.00925	0.954993	0.954993	1.01859	1.00925	1.0666	1.01859
ATP-dependent RNA helicase DHX29	Q6PGC1	6.886	6	1.10662	0.981748	1.57036	0.432514	0.946237	0.369828	1.11686
General transcription factor II-I	Q9ESZ8	10.82	6	1.1272	0.787046	1.28233	1.31826	1.15878	0.660693	1.47231
Lysosomal acid glucosylceramidase	P17439	25.05	6	0.619441	1.49968	1.22462	0.801678	0.794328	1.38038	0.887156
Non-specific lipid-transfer protein	P32020	10.6	6	0.77983	0.847227	0.862979	0.737904	1.04713	0.319154	0.452898
Flavin reductase (NADPH)	Q923D2	41.75	6	1.34276	1.13763	1.1272	2.01372	0.794328	1.51356	1.38038
Kinesin-like protein KIF1B	Q60575	5.947	6	0.440555	0.630957	0.413047	0.809096	0.413047	0.140605	0.744732
Arf-GAP with SH3 domain, ANK repeat and PH domain-containing protein 1	Q9QWY8	7.236	6	0.972747	0.642688	1.1272	0.751623	0.679204	0.630957	0.549541
Haloacid dehalogenase-like hydrolase domain-containing protein 2	Q3UGR5	44.02	6	0.912011	0.794328	1.07647	1.39316	1.1695	0.413047	0.691831
ATP-binding cassette sub-family F member 2	Q99LE6	15.29	6	1.14815	0.954993	1.30617	0.316228	0.847227	0.570164	0.972747
Carbonic anhydrase 5B, mitochondrial	Q9QZA0	23.97	6	1.7378	0.376704	0.990832	0.487529	2.14783	0.483059	1.57036
Phosphoinositide 3-kinase regulatory subunit 4	Q8VD65	6.848	6	1.21339	1.59956	1	1.39316	1.08643	1.61436	1.19124
28S ribosomal protein S29, mitochondrial	Q9ER88	21.74	6	1.04713	1.01859	1.07647	0.990832	0.954993	0.887156	0.954993
Rho GTPase-activating protein 35	Q91YM2	7.272	6	0.654636	0.855067	0.77983	0.758578	0.672977	0.515229	0.559758
Conserved oligomeric Golgi complex subunit 1	Q9Z160	10.1	6	1.10662	1.35519	1.31826	1.49968	1	0.758578	1.08643
Growth arrest-specific protein 2	P11862	25.8	6	1.1272	0.586138	0.724436	0.963829	0.847227	0.613762	0.895365
Serine/threonine-protein phosphatase 2A 56 kDa regulatory subunit gamma isoform	Q60996	15.46	6	0.954993	0.704693	0.928966	1.21339	0.625173	0.60256	0.990832
Succinate dehydrogenase cytochrome b560 subunit, mitochondrial	Q9CZB0	38.46	6	0.990832	0.691831	1.02802	0.717794	0.334195	0.398107	0.737904
V-type proton ATPase subunit E 1	P50518	21.24	6	0.963829	0.887156	0.912011	1.0666	1.15878	0.301995	1.13763
HEAT repeat-containing protein 3	Q8BQM4	11.19	6	1.78649	1.7378	1.43219	0.724436	0.83946	1.58489	0.322107
Deubiquitinating protein VCIP135	Q8CDG3	9.508	6	0.816582	1.87068	3.0761	3.10456	2.51189	1.05682	0.77983
Phospholipase A-2-activating protein	P27612	13.73	6	1.13763	0.440555	1.25893	0.717794	0.564937	0.510505	1.28233
U4/U6.U5 tri-snRNP-associated protein 1	Q9Z315	12.53	6	0.912011	1.19124	1.03753	1.36773	1.35519	0.685488	1.48594
Paraspeckle component 1	Q8R326	18.16	6	0.847227	1.0666	0.816582	0.77983	0.724436	0.77983	0.870964
Glia maturation factor beta	Q9CQI3	56.34	6	0.862979	0.937562	0.580764	1.00925	0.972747	0.444631	0.937562
Eukaryotic translation initiation factor 3 subunit K	Q9DBZ5	37.61	6	0.981748	1.59956	1.14815	1.08643	0.586138	1.10662	0.870964
Glycerol-3-phosphate phosphatase	Q8CHP8	24.61	6	1.58489	1.27057	1	1.05682	0.483059	2.1677	1.85353
Anoctamin-6	Q6P9J9	7.574	6	1.02802	0.787046	1.13763	0.990832	0.801678	0.544503	1.19124
Erlin-2	Q8BFZ9	27.65	6	0.937562	0.77983	0.981748	1.03753	0.912011	0.83946	1.0666
Focadhesin	A2AKG8	6.34	6	0.515229	0.47863	0.794328	1.13763	0.824138	0.586138	0.591562
Importin-8	Q7TMY7	7.624	6	1.38038	0.625173	1.52757	0.704693	0.711214	0.636796	0.534564
Structural maintenance of chromosomes protein 1A	Q9CU62	6.732	6	1.11686	1.45881	1.41906	0.990832	0.758578	0.711214	0.870964
WD repeat-containing protein 26	Q8C6G8	15.29	6	1.38038	1.30617	0.92045	1.18032	1.03753	1.30617	0.847227
Cytosolic purine 5'-nucleotidase	Q3V1L4	17.32	6	0.847227	0.879023	0.794328	1.20226	0.666807	0.461318	0.912011
DNA replication licensing factor MCM3	P25206	10.84	6	1.70608	1.2942	1.48594	0.679204	1.18032	1.1272	1.45881
Calcyclin-binding protein	Q9CXW3	35.81	6	0.887156	1.0666	0.990832	0.310456	0.937562	0.267917	1.04713
Beta-1,3-glucosyltransferase	Q8BHT6	17.79	6	0.731139	0.685488	1.14815	1.27057	0.937562	0.218776	1.07647
Receptor-interacting serine/threonine-protein kinase 1	Q60855	12.5	6	2.07014	3.49945	4.2462	3.13329	2.42103	4.61318	1.87068
TOM1-like protein 2	Q5SRX1	18.54	6	1.1695	0.895365	0.895365	1.18032	0.737904	1.2942	0.744732
Ragulator complex protein LAMTOR1	Q9CQ22	59.01	6	0.758578	0.465586	0.816582	0.801678	0.244343	0.972747	1.05682
Ribosomal L1 domain-containing protein 1	Q8BVY0	18.81	6	1.30617	1.75388	0.963829	0.334195	0.648634	0.328095	0.288403
Gamma-tubulin complex component 2	Q921G8	7.845	6	1	1.33045	1.08643	1.11686	1.11686	1.25893	0.912011
Matrilin-2	O08746	9.937	6	1.14815	0.981748	1.18032	1.34276	0.648634	0.510505	0.77983
Serine/threonine-protein kinase 24	Q99KH8	19.03	6	0.895365	0.937562	0.870964	0.963829	0.794328	0.731139	0.912011
Receptor-type tyrosine-protein phosphatase S	B0V2N1	6.03	6	1.1272	0.597035	1.41906	0.912011	1.78649	0.224905	1.07647
PDZ and LIM domain protein 7	Q3TJD7	18.38	6	1.07647	1.25893	0.642688	0.654636	0.519996	0.787046	1.09648
Mitochondrial import inner membrane translocase subunit TIM44	O35857	15.93	6	0.765597	0.698232	0.801678	0.937562	0.879023	0.398107	0.751623
Ras-related protein Rap-2b	P61226	48.63	6	1.11686	1.38038	1.94089	1.72187	0.515229	0.794328	0.172187
Latent-transforming growth factor beta-binding protein 1	Q8CG19	5.9	6	0.855067	0.824138	0.903649	1.10662	0.801678	0.83946	1.04713
UDP-glucose 4-epimerase	Q8R059	27.67	6	0.928966	0.990832	0.912011	0.990832	1.08643	1.0666	1.07647
DEP domain-containing mTOR-interacting protein	Q570Y9	20.54	6	1.87068	1.1695	0.862979	1.38038	0.170608	1.33045	1.25893
UPF0696 protein C11orf68 homolog	Q8VD62	23.83	6	1.23595	1.28233	1.31826	1.57036	1.69044	0.751623	1.24738
Bifunctional coenzyme A synthase	Q9DBL7	20.43	6	1.70608	0.60256	1.04713	1.36773	1.08643	0.501187	0.972747
Splicing factor 3A subunit 3	Q9D554	20.76	6	1.0666	0.954993	1.03753	1.0666	0.937562	1.09648	1.04713
Sterol-4-alpha-carboxylate 3-dehydrogenase, decarboxylating	Q9R1J0	28.18	6	0.704693	0.887156	0.636796	0.654636	0.625173	0.772681	0.420727
Brain acid soluble protein 1	Q91XV3	38.05	6	0.717794	0.483059	0.420727	1.09648	0.937562	0.398107	1.0666
Nuclear receptor-binding protein	Q99J45	20.75	6	0.963829	1.23595	0.870964	0.77983	1	0.794328	0.432514
Isobutyryl-CoA dehydrogenase, mitochondrial	Q9D7B6	21.31	6	0.831764	0.717794	1.15878	0.711214	0.334195	1.21339	0.816582
Dynein light chain roadblock-type 1	P62627	73.96	6	0.912011	0.990832	0.794328	0.737904	0.862979	0.787046	1.0666
Surfeit locus protein 4	Q64310	20.82	6	0.895365	0.787046	1.08643	0.155597	0.231206	1.05682	0.380189
7-methylguanosine phosphate-specific 5'-nucleotidase	Q3UFY7	26	6	1.15878	0.972747	1.11686	1.07647	1.13763	1.03753	0.903649
Dehydrogenase/reductase SDR family member 4	Q99LB2	35.84	6	0.879023	0.751623	1.04713	1.1272	1.18032	0.679204	1.02802
Paralemmin-1	Q9Z0P4	21.67	6	1.43219	1.22462	1.10662	1.20226	1.1272	1.6293	1.33045
Probable ATP-dependent RNA helicase DDX58	Q6Q899	7.019	6	0.461318	0.887156	0.787046	1.36773	0.847227	0.630957	0.990832
CLIP-associating protein 1	Q80TV8	4.625	6	1.11686	1.00925	1.03753	1.14815	1.08643	0.963829	0.990832
Astrocytic phosphoprotein PEA-15	Q62048	36.92	6	1.04713	0.870964	0.787046	0.946237	0.559758	0.37325	0.809096
26S proteasome non-ATPase regulatory subunit 9	Q9CR00	26.13	6	1.05682	2.29087	2.55859	2.60615	3.76704	1.04713	3.40408
Probable histidine--tRNA ligase, mitochondrial	Q99KK9	14.65	6	1.1272	0.870964	1.07647	0.83946	1.44544	0.291072	0.529663
Prefoldin subunit 3	P61759	27.55	6	1.38038	1.23595	1.80302	1.19124	1.18032	0.559758	0.398107
Isochorismatase domain-containing protein 2A	P85094	53.88	6	0.765597	0.608135	0.483059	1.27057	0.724436	0.474242	0.376704
Proteasome subunit alpha type-3	O70435	17.65	6	1.05682	0.642688	0.642688	0.685488	0.744732	0.92045	0.912011
Protein FAM162A	Q9D6U8	23.87	6	0.990832	0.862979	0.83946	0.619441	0.77983	0.625173	0.648634
Nuclear pore complex protein Nup214	Q80U93	4.125	6	0.672977	0.608135	1.22462	1.57036	1.10662	0.564937	1.34276
Lysophosphatidic acid phosphatase type 6	Q8BP40	15.79	6	0.698232	0.679204	0.642688	1.01859	1.0666	0.343558	0.515229
Mitochondrial carrier homolog 2	Q791V5	23.43	6	0.666807	0.765597	1.65959	0.765597	1.52757	0.580764	1.31826
Nascent polypeptide-associated complex subunit alpha, muscle-specific form	P70670	2.515	6	1.25893	1.48594	0.887156	0.642688	0.801678	1.41906	1.03753
Cysteine-rich protein 2	Q9DCT8	39.42	6	1.28233	0.597035	0.685488	0.630957	0.591562	0.954993	1.01859
Protein FAM91A1	Q3UVG3	10.16	6	0.704693	0.928966	1	1.04713	0.972747	1.08643	0.704693
ER lumen protein-retaining receptor 2	Q9CQM2	22.17	6	1.36773	1.33045	1.22462	0.549541	0.496592	0.879023	0.267917
Ubiquitin carboxyl-terminal hydrolase 24	B1AY13	3.745	6	1.10662	1.05682	1.02802	1.10662	0.879023	1.09648	1.03753
Annexin A11	P97384	13.72	6	0.409261	0.855067	1.00925	0.937562	1.28233	1.19124	0.855067
Histone H1.1	P43275	26.29	6	1.01859	1.00925	1.23595	1.18032	1.44544	0.251189	1.20226
Peptidyl-prolyl cis-trans isomerase NIMA-interacting 1	Q9QUR7	43.03	6	0.801678	1.20226	1.23595	1.20226	0.870964	0.432514	0.879023
Glutamine amidotransferase-like class 1 domain-containing protein 1	Q8BFQ8	35.45	6	0.704693	0.912011	0.519996	1.85353	1.36773	0.37325	0.862979
Lysosome-associated membrane glycoprotein 2	P17047	11.57	6	0.346737	0.349945	0.244343	0.862979	0.580764	0.0937562	0.301995
Vacuolar protein sorting-associated protein 4B	P46467	16.67	6	1.1695	1.24738	1.08643	1.22462	1.02802	0.524807	0.331131
Bis(5'-nucleosyl)-tetraphosphatase [asymmetrical]	P56380	57.82	6	1.13763	0.642688	0.855067	0.816582	0.267917	0.613762	0.801678
Vacuolar protein sorting-associated protein 45	P97390	15.79	6	1.02802	0.564937	0.580764	1.24738	1.31826	1.02802	1.38038
Legumain	O89017	23.68	6	1.18032	0.801678	0.416869	0.731139	0.630957	1.70608	0.794328
E3 ubiquitin-protein ligase ARIH1	Q9Z1K5	11.89	6	1.01859	1.18032	1.25893	0.461318	0.679204	0.963829	0.648634
Anamorsin	Q8WTY4	28.48	6	2.35505	2.0893	2.05116	1.28233	1.45881	1.1272	2.77971
Host cell factor 1	Q61191	5.183	6	1.72187	1.24738	1.15878	1.1272	1.02802	0.233346	1.11686
Glutaryl-CoA dehydrogenase, mitochondrial	Q60759	19.63	6	1.05682	1.03753	1.02802	0.990832	0.972747	1.11686	1.09648
Vacuolar protein sorting-associated protein 26B	Q8C0E2	18.75	6	0.847227	1.03753	0.963829	0.717794	0.879023	0.794328	1.00925
RNA helicase aquarius	Q8CFQ3	5.874	6	0.928966	0.928966	0.963829	0.903649	0.660693	1.04713	0.937562
Signal recognition particle receptor subunit alpha	Q9DBG7	7.39	6	0.946237	1.04713	0.895365	1.0666	1.00925	0.887156	0.879023
Tripartite motif-containing protein 2	Q9ESN6	12.9	6	0.731139	0.903649	0.92045	0.963829	0.758578	0.510505	0.855067
5'-AMP-activated protein kinase subunit beta-1	Q9R078	34.81	6	1.35519	1.34276	1.18032	1.85353	1.23595	0.17378	1.25893
Integrin alpha-3	Q62470	9.782	6	1.27057	0.519996	0.855067	0.57544	0.21677	0.47863	0.505825
Programmed cell death protein 5	P56812	37.3	6	1.02802	1.03753	0.990832	0.831764	0.870964	0.549541	1.25893
Regulatory-associated protein of mTOR	Q8K4Q0	5.618	6	0.990832	0.990832	1.13763	1.20226	0.928966	1.10662	0.990832
Glucosamine-6-phosphate isomerase 2	Q9CRC9	41.67	6	0.744732	0.946237	0.847227	0.847227	0.539511	0.539511	0.387258
Glutathione peroxidase 7	Q99LJ6	36.02	6	0.698232	0.737904	0.794328	1.08643	1.35519	0.390841	0.529663
Phosducin-like protein 3	Q8BVF2	32.08	6	0.608135	1.04713	0.698232	0.469894	0.586138	0.432514	0.954993
60S ribosomal protein L26	P61255	21.38	6	1.09648	1.24738	1.08643	0.691831	1.11686	0.597035	1.03753
Bcl-2 homologous antagonist/killer	O08734	36.36	6	1.08643	0.824138	0.831764	0.912011	0.862979	0.505825	0.636796
Cytidine deaminase	P56389	56.16	6	0.691831	0.801678	0.981748	1.22462	1.40605	0.824138	1.00925
Serine/threonine-protein phosphatase 6 regulatory ankyrin repeat subunit A	Q505D1	6.648	6	0.83946	1.03753	1.1695	1.07647	1.33045	0.847227	0.972747
Hepatoma-derived growth factor-related protein 2	Q3UMU9	11.21	6	0.92045	0.937562	1.7378	0.515229	0.334195	0.413047	1
Glucosamine 6-phosphate N-acetyltransferase	Q9JK38	42.93	6	1.07647	0.580764	0.77983	1.00925	1.02802	0.401791	1.01859
Ran-binding protein 3	Q9CT10	22.61	6	0.990832	1.18032	0.963829	1.10662	1.28233	0.194089	1.38038
Protein CDV3	Q4VAA2	20.64	6	0.630957	1.31826	0.887156	0.685488	1.72187	0.207014	1.61436
Transcriptional activator protein Pur-alpha	P42669	24.3	6	0.981748	0.963829	0.981748	1.00925	0.946237	0.903649	0.954993
Neutral amino acid transporter B(0)	P51912	11.03	6	1.07647	1.05682	1.00925	0.597035	0.895365	1.27057	0.903649
Mannose-1-phosphate guanyltransferase beta	Q8BTZ7	17.22	6	1.2942	0.831764	1.07647	1.59956	0.630957	2.48886	1.18032
Kinesin light chain 4	Q9DBS5	12.44	6	0.636796	0.501187	0.258226	0.685488	0.432514	0.855067	0.461318
Jupiter microtubule associated homolog 1	P97825	49.35	6	1.70608	0.990832	1.10662	1.39316	0.912011	1.1272	0.717794
CD81 antigen	P35762	27.54	6	1.64437	1.49968	1.43219	0.912011	0.559758	1.33045	0.83946
Costars family protein ABRACL	Q4KML4	46.91	6	1.22462	1.5417	1.11686	0.559758	0.246604	1.18032	0.30479
Pleckstrin homology domain-containing family F member 1	Q3TB82	24.01	6	1.15878	1.2942	2.01372	2.70396	1.78649	0.887156	1.69044
Casein kinase II subunit alpha'	O54833	20	6	1.04713	1.39316	1.20226	1.40605	1.61436	0.990832	1.28233
Acyl carrier protein, mitochondrial	Q9CR21	21.15	6	0.787046	0.717794	1	0.691831	0.92045	0.549541	0.954993
Paxillin	Q8VI36	19.97	6	1.1272	1.30617	1.01859	1.18032	1.14815	1.13763	1.0666
Integrator complex subunit 4	Q8CIM8	7.261	6	1.15878	1.67494	1.92309	3.63078	1.83654	0.660693	1.61436
Ras GTPase-activating protein-binding protein 2	P97379	17.43	6	0.787046	1.1695	1.49968	0.685488	0.895365	0.277971	1.1695
Glycylpeptide N-tetradecanoyltransferase 2	O70311	15.31	6	0.505825	0.824138	0.636796	0.903649	1.10662	0.937562	0.698232
Mitochondrial Rho GTPase 2	Q8JZN7	16.61	6	0.831764	0.765597	0.855067	1.15878	0.963829	0.496592	0.654636
DNA topoisomerase 2-alpha	Q01320	4.843	6	1.31826	0.831764	1.23595	0.251189	0.469894	1.27057	0.554626
Echinoderm microtubule-associated protein-like 3	Q8VC03	6.577	6	0.92045	0.83946	0.946237	0.928966	0.879023	0.990832	1.04713
Endoplasmic reticulum lectin 1	Q8VEH8	12.01	6	1.30617	0.903649	1.03753	0.597035	0.20893	0.524807	0.928966
Supervillin	Q8K4L3	3.318	6	0.954993	0.824138	0.887156	1.27057	1.00925	0.666807	1.11686
Acyl-CoA-binding protein	P31786	45.98	6	0.862979	0.380189	0.862979	1.25893	0.954993	0.158489	0.77983
Synaptic functional regulator FMR1	P35922	13.36	6	1	0.83946	1.52757	1.44544	1.41906	0.744732	0.758578
Transcriptional regulator ATRX	Q61687	1.737	6	1.07647	0.946237	1.0666	1.15878	1.15878	1.0666	1.0666
Death-associated protein 1	Q91XC8	48.04	6	0.461318	0.183654	0.824138	0.619441	0.711214	0.185353	1.01859
Calcium-regulated heat stable protein 1	Q9CR86	35.14	6	0.862979	0.704693	0.92045	0.591562	0.448745	0.0895365	0.870964
SWI/SNF complex subunit SMARCC1	P97496	8.605	6	1.10662	1.31826	1.15878	1.20226	1.40605	0.981748	1.21339
Nuclear factor 1 C-type	P70255	17.77	6	1.07647	1.10662	1.28233	1.07647	0.990832	1.1272	1.1695
Cytosolic iron-sulfur assembly component 2B	Q9D187	39.26	6	1.0666	0.981748	1.07647	1.38038	1.10662	1.10662	1.15878
Protein dpy-30 homolog	Q99LT0	36.36	6	1.04713	0.824138	1.30617	0.963829	1.5417	0.267917	0.554626
DnaJ homolog subfamily C member 8	Q6NZB0	19.76	6	1.59956	0.685488	0.903649	1.20226	1.24738	0.990832	1.30617
Histone-lysine N-methyltransferase SETD7	Q8VHL1	10.66	6	1.03753	2.1677	0.210863	2.51189	0.809096	1.48594	1.19124
Transcription activator BRG1	Q3TKT4	5.58	6	1.03753	1.08643	1.14815	1.24738	1.14815	1.21339	0.981748
ER membrane protein complex subunit 7	Q9EP72	24.48	6	0.963829	0.972747	1.05682	0.903649	1.03753	0.801678	0.92045
Ubiquilin-4	Q99NB8	9.06	6	0.879023	0.879023	0.895365	0.879023	0.990832	0.60256	0.855067
High mobility group protein B2	P30681	23.81	6	0.937562	0.83946	0.912011	0.816582	0.946237	0.77983	0.946237
Junction plakoglobin	Q02257	10.2	6	1.03753	1.03753	1.10662	0.847227	0.972747	1.07647	1.18032
V-type proton ATPase subunit G 1	Q9CR51	23.73	6	1.10662	0.954993	0.990832	0.887156	0.801678	1.20226	0.972747
Core histone macro-H2A.2	Q8CCK0	10.75	6	0.954993	0.972747	1	0.801678	0.580764	1.0666	0.972747
Serine/threonine-protein kinase TAO1	Q5F2E8	2.597	6	0.855067	0.855067	0.519996	0.691831	0.751623	0.654636	0.580764
Transmembrane protein 11, mitochondrial	Q8BK08	8.421	6	0.990832	0.831764	0.83946	1.03753	0.855067	1.22462	0.981748
Prothymosin alpha	P26350	22.52	6	0.685488	0.990832	0.801678	0.972747	1.09648	0.316228	1.0666
Poly(A) RNA polymerase, mitochondrial	Q9D0D3	7.179	6	1.13763	1.28233	0.990832	0.870964	0.801678	1.25893	1.04713
Septin-6	Q9R1T4	15.67	6	1.21339	0.92045	1.00925	1.02802	1.1272	1.21339	1.04713
Scaffold attachment factor B2	Q80YR5	8.375	6	1.07647	0.990832	1.33045	1.30617	1.48594	1.43219	1.1695
Golgi-associated plant pathogenesis-related protein 1	Q9CYL5	49.35	5	1.28233	0.963829	1.2942	0.334195	0.474242	1.05682	1.04713
Protein kinase C alpha type	P20444	10.71	5	0.744732	0.928966	0.751623	0.711214	0.744732	0.49204	0.483059
Vasodilator-stimulated phosphoprotein	P70460	20.8	5	0.862979	0.912011	0.809096	0.474242	0.990832	0.255859	0.731139
Tubulin gamma-1 chain	P83887	22.62	5	1.05682	1.01859	1.00925	0.954993	1.04713	0.963829	1
Protoporphyrinogen oxidase	P51175	18.45	5	0.534564	0.870964	1.0666	1.11686	1.40605	0.172187	0.570164
DNA-directed RNA polymerase II subunit RPB1	P08775	4.924	5	0.824138	0.366438	1.13763	1.33045	0.524807	0.772681	0.49204
Synaptosomal-associated protein 47	Q8R570	18.16	5	1.83654	0.912011	1.69044	1.34276	0.831764	0.895365	1.2942
Syndetin	Q8CI71	10.79	5	0.625173	0.83946	0.794328	0.855067	1	0.529663	0.524807
Acid sphingomyelinase-like phosphodiesterase 3b	P58242	22.59	5	1.48594	1.01859	1.45881	1.2942	0.903649	0.469894	0.990832
ATPase family AAA domain-containing protein 3	Q925I1	13.2	5	0.937562	0.483059	0.816582	0.912011	0.855067	1.24738	0.366438
WD40 repeat-containing protein SMU1	Q3UKJ7	15.59	5	1.00925	1.00925	1.13763	1.15878	1.05682	0.990832	1.03753
Serine/threonine-protein kinase WNK1	P83741	3.45	5	0.912011	1.13763	1.22462	1.59956	1.31826	0.432514	0.794328
Tetratricopeptide repeat protein 28	Q80XJ3	3.837	5	0.496592	1.85353	1.45881	1.72187	1.87068	0.405509	1.41906
Transforming growth factor beta-1-induced transcript 1 protein	Q62219	19.52	5	1.18032	1.24738	1.41906	1.44544	0.452898	1.40605	0.685488
Protein dopey-2	Q3UHQ6	3.224	5	1.35519	0.862979	1.08643	1.1272	1.49968	0.529663	0.937562
Choline transporter-like protein 2	Q8BY89	10.34	5	1.10662	0.772681	1.01859	1.31826	0.928966	0.265461	0.862979
WD repeat-containing protein 43	Q6ZQL4	11.67	5	0.457088	1.8197	2.22844	1.43219	2.99226	1.41906	1.52757
Microsomal glutathione S-transferase 3	Q9CPU4	48.37	5	0.981748	0.731139	0.990832	0.679204	0.267917	0.666807	0.505825
tRNA-dihydrouridine(47) synthase [NAD(P)(+)]-like	Q91XI1	13.34	5	1.59956	0.981748	1.61436	1.25893	1.10662	1.04713	1.1272
Striatin	O55106	11.67	5	0.554626	1.07647	1.04713	1.34276	0.613762	0.237684	1.1695
5'-nucleotidase domain-containing protein 3	Q3UHB1	18.32	5	1.33045	0.912011	1	0.928966	0.685488	0.452898	1.08643
Protein farnesyltransferase/geranylgeranyltransferase type-1 subunit alpha	Q61239	18.57	5	1.05682	0.816582	0.981748	0.831764	0.855067	0.205116	0.737904
Prefoldin subunit 2	O70591	41.56	5	1.07647	0.895365	0.92045	0.831764	0.855067	0.356451	0.895365
Cytochrome b-c1 complex subunit 6, mitochondrial	P99028	56.18	5	1.20226	0.946237	1.45881	1.43219	1.59956	1.04713	0.809096
Interferon regulatory factor 2-binding protein 2	E9Q1P8	16.32	5	1	0.963829	1.07647	1.04713	0.92045	1.14815	1.00925
Eukaryotic translation initiation factor 3 subunit J-B	Q66JS6	25.48	5	0.963829	1.51356	1.13763	0.654636	0.625173	0.57544	0.711214
Trafficking protein particle complex subunit 11	B2RXC1	10.5	5	0.787046	1.05682	0.972747	0.879023	1.1695	0.539511	1.04713
Coiled-coil domain-containing protein 47	Q9D024	14.29	5	0.597035	1.11686	1.40605	1.5417	2.05116	0.322107	0.972747
U4/U6.U5 tri-snRNP-associated protein 2	Q3TIX9	13.83	5	1.09648	0.990832	0.928966	0.946237	0.801678	0.772681	1.03753
EPM2A-interacting protein 1	Q8VEH5	16.01	5	0.772681	1.03753	1.00925	1.15878	1.21339	0.937562	1.0666
SLIT-ROBO Rho GTPase-activating protein 3	Q812A2	8.007	5	0.636796	0.801678	0.758578	1.1272	0.510505	0.349945	0.787046
Phosphatidylinositol 4-kinase alpha	E9Q3L2	4.323	5	1.97697	2.1677	2.96483	1.85353	2.35505	3.22107	1.59956
Acetolactate synthase-like protein	Q8BU33	15.03	5	0.946237	0.870964	0.83946	1.39316	0.92045	0.824138	1.14815
Lysosomal acid lipase/cholesteryl ester hydrolase	Q9Z0M5	23.68	5	1.02802	0.564937	1.02802	0.529663	0.990832	0.37325	0.751623
Jupiter microtubule associated homolog 2	Q6PGH2	47.37	5	1.52757	1.52757	1.69044	1.09648	1.24738	0.937562	1.00925
N-acetyl-D-glucosamine kinase	Q9QZ08	24.49	5	0.887156	0.510505	0.954993	1.43219	0.92045	0.21677	1.03753
Double-strand-break repair protein rad21 homolog	Q61550	12.44	5	1.14815	0.539511	1.23595	1.07647	0.660693	0.630957	0.580764
FACT complex subunit SSRP1	Q08943	8.757	5	1.03753	1	0.912011	0.912011	1	1.14815	1.00925
Alpha-parvin	Q9EPC1	20.43	5	1.01859	1.20226	0.816582	0.648634	0.353183	1.15878	0.879023
Peptidyl-prolyl cis-trans isomerase FKBP3	Q62446	35.27	5	0.981748	0.809096	1.1272	0.831764	0.580764	0.188799	1.00925
Zinc finger CCCH-type antiviral protein 1	Q3UPF5	11.31	5	1.18032	1.14815	1.67494	1.30617	1.28233	0.937562	1.69044
Protein disulfide-isomerase TMX3	Q8BXZ1	16.23	5	1.11686	1.35519	1.01859	0.937562	1.24738	0.313329	1.19124
E3 ubiquitin-protein ligase LRSAM1	Q80ZI6	12.93	5	0.698232	0.794328	0.855067	1.05682	0.544503	0.390841	0.816582
Phosphoacetylglucosamine mutase	Q9CYR6	15.68	5	1.07647	1.14815	0.963829	0.92045	1.10662	0.340408	0.387258
Peptidyl-prolyl cis-trans isomerase FKBP7	O54998	26.15	5	0.57544	0.744732	0.672977	0.744732	0.60256	0.37325	0.855067
Nuclear cap-binding protein subunit 1	Q3UYV9	8.734	5	1.23595	1.28233	1	0.549541	0.660693	1.25893	0.57544
ATP-dependent RNA helicase DHX30	Q99PU8	8.217	5	0.963829	0.862979	0.887156	1.09648	1.07647	1.28233	1.0666
Vacuolar protein sorting-associated protein 51 homolog	Q3UVL4	15.22	5	0.539511	0.981748	1.83654	0.60256	1.58489	0.291072	1.02802
Cell division cycle protein 16 homolog	Q8R349	12.9	5	0.597035	0.496592	0.642688	1.69044	1.48594	0.301995	0.847227
Secernin-1	Q9CZC8	17.39	5	1.1695	0.549541	1.15878	1.61436	0.630957	0.210863	1.10662
U4/U6 small nuclear ribonucleoprotein Prp31	Q8CCF0	21.44	5	0.862979	0.83946	0.758578	0.831764	0.928966	1.08643	0.83946
Adenylate kinase 4, mitochondrial	Q9WUR9	39.46	5	0.990832	0.937562	1.20226	1.1695	0.990832	1.02802	0.758578
Mimecan	Q62000	22.82	5	1.13763	0.334195	0.847227	1.69044	0.862979	0.420727	0.903649
Divergent protein kinase domain 2A	Q3USZ8	16.51	5	0.765597	0.794328	0.765597	2.14783	0.92045	0.672977	1.21339
Cysteine and histidine-rich domain-containing protein 1	Q9D1P4	28.1	5	0.724436	1.02802	0.831764	0.597035	0.660693	0.11695	1.02802
Methylosome protein 50	Q99J09	25.15	5	0.990832	1.2942	1.1272	1.36773	0.691831	0.642688	1.18032
Ubiquitin carboxyl-terminal hydrolase 47	Q8BY87	4.578	5	1.31826	1.19124	1.28233	0.77983	1.03753	1.2942	1.10662
Interleukin enhancer-binding factor 2	Q9CXY6	21.79	5	1.09648	1.11686	0.963829	0.801678	1.14815	0.293765	0.903649
Ras-related protein Rab-31	Q921E2	36.6	5	0.758578	0.83946	1	2.07014	1.39316	0.613762	1.08643
Calcium uniporter regulatory subunit MCUb, mitochondrial	Q810S1	21.16	5	1.20226	0.608135	1.19124	1.15878	1.02802	0.159956	0.77983
Latexin	P70202	30.63	5	1	1.01859	0.954993	1.07647	0.990832	1.05682	1.02802
Creatine kinase B-type	Q04447	24.41	5	1.02802	1.04713	1.08643	1	1	0.855067	1.09648
Protein phosphatase methylesterase 1	Q8BVQ5	16.58	5	0.937562	0.855067	1	0.855067	0.772681	0.554626	0.751623
Protein canopy homolog 4	Q8BQ47	23.67	5	1.11686	1.05682	0.879023	1.03753	0.895365	1.31826	0.928966
Paraplegin	Q3ULF4	11.4	5	0.390841	0.613762	0.870964	1.1272	1.1272	0.229087	0.928966
Group XV phospholipase A2	Q8VEB4	19.9	5	0.870964	0.855067	1.31826	1.85353	1.72187	0.981748	1.11686
Ubiquitin conjugation factor E4 B	Q9ES00	7.502	5	0.937562	0.887156	0.972747	0.887156	0.928966	0.758578	0.946237
Dual specificity mitogen-activated protein kinase kinase 4	P47809	20.15	5	0.990832	2.10863	1.20226	1.48594	1.34276	0.444631	0.666807
Epidermal growth factor receptor substrate 15	P42567	9.253	5	1.1272	0.642688	0.92045	1.07647	1	0.199526	0.77983
Chromobox protein homolog 3	P23198	32.24	5	1.07647	1	1.0666	0.654636	0.981748	0.559758	0.717794
Mitochondrial import receptor subunit TOM34	Q9CYG7	23.3	5	0.751623	1.01859	1.10662	1.0666	1.38038	0.60256	0.928966
Sterol O-acyltransferase 1	Q61263	11.3	5	1.30617	0.809096	1.51356	1	1.27057	0.534564	0.972747
Thioredoxin reductase 1, cytoplasmic	Q9JMH6	14.36	5	0.731139	0.772681	1.0666	0.83946	1.36773	0.0787046	0.928966
Syntaxin-5	Q8K1E0	21.69	5	0.648634	0.809096	0.928966	0.963829	1.14815	0.524807	1.01859
Switch-associated protein 70	Q6A028	10.77	5	0.787046	1.27057	1.33045	1.33045	0.401791	0.831764	1.55597
TBC1 domain family member 15	Q9CXF4	12.52	5	1.44544	1.27057	1.04713	0.744732	0.946237	0.717794	1.58489
FAS-associated factor 1	P54731	13.1	5	0.990832	0.903649	0.862979	0.816582	0.895365	0.937562	0.862979
Mitochondrial import inner membrane translocase subunit TIM50	Q9D880	18.13	5	1.49968	1.11686	1.38038	1.45881	1.27057	0.401791	0.758578
E3 ubiquitin-protein ligase ZNF598	Q80YR4	10.24	5	0.405509	0.724436	0.847227	0.704693	0.83946	0.244343	0.49204
Rab11 family-interacting protein 5	Q8R361	14.26	5	1.18032	1.05682	1.00925	1.36773	0.963829	1.03753	1.23595
Cleavage and polyadenylation specificity factor subunit 6	Q6NVF9	14.7	5	1.13763	1.09648	1.1272	0.60256	0.416869	0.524807	0.794328
Ras-related protein Rab-18	P35293	33.01	5	1.00925	1.19124	0.691831	0.591562	0.353183	0.946237	0.758578
Nucleolar transcription factor 1	P25976	8.105	5	0.597035	1.08643	1.05682	0.794328	0.711214	0.322107	1.09648
Ras and Rab interactor 1	Q921Q7	9.961	5	1.51356	0.772681	1.08643	0.597035	0.387258	1.00925	0.912011
GrpE protein homolog 1, mitochondrial	Q99LP6	27.65	5	0.990832	0.717794	1.48594	0.413047	1.1695	0.432514	0.855067
Condensin complex subunit 1	Q8K2Z4	4.813	5	1.48594	0.954993	1.59956	0.758578	1.5417	0.440555	1.11686
Laminin subunit beta-2	Q61292	4.558	5	1.04713	1.21339	1.00925	0.92045	1.04713	0.77983	1.07647
Succinate dehydrogenase [ubiquinone] iron-sulfur subunit, mitochondrial	Q9CQA3	17.38	5	0.862979	0.937562	0.816582	0.717794	0.334195	1.97697	0.903649
Oxysterol-binding protein-related protein 9	A2A8Z1	11.41	5	0.83946	1.36773	1.25893	1.1695	0.630957	2.29087	1.08643
Programmed cell death protein 6	P12815	42.41	5	0.483059	0.990832	1.01859	0.731139	0.698232	0.586138	1.00925
Neutral amino acid transporter A	O35874	18.05	5	0.981748	0.937562	0.937562	0.946237	1.04713	0.937562	1.05682
Methylthioribulose-1-phosphate dehydratase	Q9WVQ5	33.2	5	0.744732	0.972747	0.954993	0.77983	0.77983	0.591562	0.816582
Heme oxygenase 1	P14901	28.72	5	0.879023	1.14815	0.903649	0.990832	0.772681	1.35519	0.990832
Protein FAM98B	Q80VD1	16.55	5	1.51356	1.36773	1.19124	0.954993	0.895365	0.608135	0.937562
[F-actin]-monooxygenase MICAL1	Q8VDP3	6.489	5	0.954993	1.05682	0.928966	1	0.981748	1.01859	0.981748
Nuclear pore complex protein Nup88	Q8CEC0	12.88	5	1.43219	0.591562	1.28233	1.24738	0.895365	0.679204	1.61436
Ephrin type-B receptor 3	P54754	7.654	5	1.34276	0.597035	0.57544	0.47863	0.879023	1.20226	0.879023
Fatty acid-binding protein, adipocyte	P04117	41.67	5	1.01859	0.990832	0.954993	0.981748	1.00925	1.18032	0.990832
Cellular nucleic acid-binding protein	P53996	32.58	5	0.57544	1.31826	1.2942	0.165959	0.928966	0.731139	0.401791
Protein quaking	Q9QYS9	21.41	5	0.946237	1.04713	1.07647	1.03753	1.20226	0.737904	1.23595
Focal adhesion kinase 1	P34152	8.365	5	1.75388	0.831764	1.5417	0.870964	0.322107	1.23595	1.8197
Synembryn-A	Q3TIR3	13.4	5	1.07647	0.981748	1.08643	1.10662	0.704693	0.608135	1.14815
Eukaryotic translation initiation factor 1A, X-chromosomal	Q8BMJ3	31.25	5	1.20226	1.2942	1	0.625173	0.816582	1.10662	1.09648
N-alpha-acetyltransferase 25, NatB auxiliary subunit	Q8BWZ3	7.716	5	0.731139	1.47231	0.870964	0.465586	0.946237	0.469894	0.724436
DnaJ homolog subfamily A member 2	Q9QYJ0	17.48	5	1.5417	1.2942	1.03753	0.787046	0.744732	0.972747	1.11686
Vacuolar protein sorting-associated protein 52 homolog	Q8C754	10.65	5	0.937562	1.13763	1.0666	1.18032	1.07647	1.14815	1.01859
Anaphase-promoting complex subunit 2	Q8BZQ7	7.885	5	1.57036	1.59956	1.78649	1.69044	1.95884	0.432514	1.30617
Brain-specific angiogenesis inhibitor 1-associated protein 2	Q8BKX1	13.64	5	1.28233	1.35519	1.25893	1.0666	1.2942	0.666807	0.672977
SWI/SNF-related matrix-associated actin-dependent regulator of chromatin subfamily A member 5	Q91ZW3	4.853	5	1.2942	1.47231	1.25893	0.816582	0.316228	1.1272	1.05682
UDP-N-acetylglucosamine--peptide N-acetylglucosaminyltransferase 110 kDa subunit	Q8CGY8	7.744	5	0.903649	0.717794	1.04713	1.2942	1.07647	0.413047	0.524807
Alpha-1,3/1,6-mannosyltransferase ALG2	Q9DBE8	17.83	5	0.787046	1.23595	1.02802	1.0666	0.691831	0.597035	0.666807
Caprin-1	Q60865	9.335	5	0.636796	1.58489	0.912011	0.334195	0.487529	0.331131	0.972747
Immunoglobulin superfamily member 10	Q3V1M1	3.971	5	1.01859	0.165959	0.831764	1.61436	0.60256	0.121339	0.731139
Glutathione synthetase	P51855	17.3	5	1.83654	1.11686	0.92045	1.55597	1.33045	0.343558	1.13763
Synaptobrevin homolog YKT6	Q9CQW1	39.39	5	1.15878	0.847227	1.04713	0.409261	0.275423	1.64437	1.18032
Bifunctional UDP-N-acetylglucosamine 2-epimerase/N-acetylmannosamine kinase	Q91WG8	9.695	5	0.751623	1.24738	1.55597	1.00925	1.2942	0.210863	0.928966
40S ribosomal protein S24	P62849	33.83	5	1.25893	1.1272	1.08643	0.148594	0.539511	1.6293	0.816582
Programmed cell death protein 4	Q61823	16.42	5	1.15878	0.235505	1.31826	1.18032	1.0666	0.12942	0.744732
Protein mago nashi homolog 2	Q9CQL1	46.58	5	0.717794	0.77983	0.92045	0.625173	0.534564	0.691831	0.946237
Porphobilinogen deaminase	P22907	18.28	5	0.92045	0.608135	0.679204	0.660693	0.862979	0.285759	0.765597
Endoplasmic reticulum resident protein 29	P57759	24.43	5	0.855067	0.870964	0.903649	0.724436	1.09648	0.831764	0.672977
Ubiquitin-protein ligase E3C	Q80U95	7.756	5	1.09648	0.990832	0.981748	1.03753	1.03753	0.990832	1.09648
Aladin	P58742	13.74	5	2.03236	1.08643	1.48594	0.704693	0.642688	2.10863	0.990832
Glycosyltransferase 8 domain-containing protein 2	Q640P4	19.48	5	0.580764	0.92045	0.487529	1.83654	1.45881	0.648634	0.879023
Translocation protein SEC63 homolog	Q8VHE0	8.421	5	0.946237	1	1.00925	0.954993	1	1	1.05682
Adipocyte enhancer-binding protein 1	Q640N1	6.472	5	1.11686	0.704693	0.83946	1.75388	0.691831	0.387258	1.07647
Acidic leucine-rich nuclear phosphoprotein 32 family member A	O35381	22.67	5	1.0666	0.912011	0.809096	0.613762	0.83946	1.04713	0.660693
RNA-binding protein 25	B2RY56	7.757	5	1.57036	0.895365	0.751623	0.794328	1.23595	1	1.22462
S-phase kinase-associated protein 1	Q9WTX5	40.49	5	0.946237	1.13763	0.912011	0.990832	0.831764	0.691831	0.912011
Phosphatidylinositol 4-kinase beta	Q8BKC8	9.069	5	0.903649	0.928966	0.765597	0.928966	1.01859	0.912011	0.862979
STAM-binding protein	Q9CQ26	17.92	5	0.946237	0.946237	0.92045	0.77983	0.963829	0.887156	1
Peptidyl-prolyl cis-trans isomerase FKBP8	O35465	15.42	5	1.27057	0.887156	1.09648	1.00925	0.903649	1.24738	1.20226
Acyl-CoA synthetase family member 3, mitochondrial	Q3URE1	14.41	5	1.22462	0.847227	2.10863	2.31206	1.48594	0.544503	1.55597
Protein LYRIC	Q80WJ7	12.09	5	0.981748	0.972747	0.981748	0.928966	0.963829	1.01859	0.990832
Monoglyceride lipase	O35678	20.46	5	1.39316	1.7378	1.21339	1.18032	1.52757	2.05116	0.972747
Signal transducer and activator of transcription 1	P42225	10.81	5	0.679204	1.10662	0.717794	1.48594	0.879023	0.847227	1.1272
Glypican-6	Q9R087	18.2	5	0.534564	0.83946	0.591562	1.08643	0.679204	0.855067	0.92045
Protein VAC14 homolog	Q80WQ2	10.23	5	0.83946	0.704693	0.824138	1.03753	0.895365	0.42462	0.711214
Metalloproteinase inhibitor 3	P39876	33.65	5	1.03753	1.22462	1.78649	0.275423	0.170608	1.07647	1.08643
UBX domain-containing protein 6	Q99PL6	22.62	5	1.24738	0.724436	0.758578	1.13763	0.457088	1.30617	0.141906
DNA replication licensing factor MCM4	P49717	8.817	5	1.03753	0.92045	1.0666	0.801678	0.847227	0.787046	1.01859
Fatty acid desaturase 3	Q9JJE7	15.59	5	0.928966	1.00925	1.00925	1	0.972747	0.963829	0.954993
BH3-interacting domain death agonist	P70444	29.23	5	1.28233	1.90546	2.18776	1.20226	1.24738	1.1695	1.69044
NHP2-like protein 1	Q9D0T1	42.97	5	1.00925	1	1.04713	0.816582	0.954993	1.02802	0.912011
2-oxoisovalerate dehydrogenase subunit beta, mitochondrial	Q6P3A8	17.44	5	0.912011	0.660693	0.981748	1.40605	1.85353	0.159956	0.887156
Ectonucleotide pyrophosphatase/phosphodiesterase family member 1	P06802	6.733	5	1.00925	0.937562	0.937562	0.963829	1.02802	0.809096	0.83946
V-type proton ATPase subunit d 1	P51863	19.66	5	1.08643	0.887156	1.0666	0.744732	0.787046	0.855067	0.77983
U2 small nuclear ribonucleoprotein A'	P57784	19.22	5	0.937562	1.04713	1.04713	0.963829	1.14815	0.824138	0.928966
Signal peptidase complex catalytic subunit SEC11A	Q9R0P6	35.75	5	0.981748	1.18032	0.912011	0.912011	0.862979	1.01859	1
Endoribonuclease LACTB2	Q99KR3	20.49	5	1.27057	0.895365	1.77011	1.90546	1.43219	0.0903649	0.990832
Mitogen-activated protein kinase 14	P47811	23.61	5	1.05682	0.660693	0.744732	1.09648	0.469894	0.285759	0.879023
Sorcin	Q6P069	33.33	5	0.831764	0.636796	1.23595	1.34276	1.15878	0.642688	0.946237
Glutathione peroxidase 1	P11352	30.85	5	1.1695	1.11686	1.19124	0.912011	1.05682	0.47863	0.630957
Cytochrome b-c1 complex subunit 7	Q9D855	46.85	5	0.801678	0.870964	1.25893	1.78649	1.08643	0.148594	0.903649
Calcineurin subunit B type 1	Q63810	44.71	5	0.787046	1.31826	1.09648	1.22462	1.13763	0.448745	0.510505
SET and MYND domain-containing protein 5	Q3TYX3	13.7	5	1.39316	1.25893	1.99526	3.16228	1.57036	1.22462	1.04713
Bcl-2-like protein 13	P59017	24.65	5	1.07647	0.648634	0.954993	1.07647	0.619441	1.11686	0.387258
Cdc42 effector protein 1	Q91W92	21.03	5	1.36773	1.22462	1.00925	1.20226	1	1.31826	1.05682
Adipocyte plasma membrane-associated protein	Q9D7N9	21.45	5	0.879023	0.895365	1.00925	0.903649	1.21339	0.405509	0.831764
CAP-Gly domain-containing linker protein 2	Q9Z0H8	9.551	5	0.597035	1.09648	0.711214	1.55597	1.28233	0.465586	1.01859
Fragile X mental retardation syndrome-related protein 2	Q9WVR4	11.44	5	1.14815	1.01859	0.92045	0.990832	1.0666	1.03753	0.937562
Thioredoxin domain-containing protein 16	Q7TN22	12.44	5	1.36773	1.08643	1.38038	1.80302	1.35519	0.539511	0.398107
Arf-GAP with coiled-coil, ANK repeat and PH domain-containing protein 2	Q6ZQK5	10.65	5	0.801678	1.24738	0.83946	1.24738	0.737904	0.145881	0.990832
E3 UFM1-protein ligase 1	Q8CCJ3	9.332	5	1.36773	1.57036	2.80543	2.93765	1.01859	2.44343	2.31206
Guanine nucleotide-binding protein-like 3	Q8CI11	14.68	5	0.724436	1.14815	1.11686	0.60256	0.346737	0.524807	0.92045
Calcium homeostasis endoplasmic reticulum protein	Q8CGZ0	7.265	5	1.18032	1.43219	1.00925	1.09648	1.18032	1.00925	0.654636
Enoyl-[acyl-carrier-protein] reductase, mitochondrial	Q9DCS3	27.08	5	0.990832	0.862979	1.04713	0.711214	1.25893	0.580764	0.787046
Ubiquitin-like modifier-activating enzyme ATG7	Q9D906	14.33	5	1.34276	0.549541	1.14815	1.24738	0.704693	0.679204	0.380189
Ubiquitin-conjugating enzyme E2 K	P61087	31.5	5	1.41906	1	0.855067	0.685488	0.409261	1.90546	1.21339
Nuclear RNA export factor 1	Q99JX7	13.92	5	1.87068	1.15878	1.34276	2.12814	0.801678	1.33045	0.787046
Cysteine desulfurase, mitochondrial	Q9Z1J3	15.9	5	1.25893	1.40605	0.625173	1.43219	1.22462	0.316228	1.47231
U2 snRNP-associated SURP motif-containing protein	Q6NV83	5.345	5	0.744732	0.937562	0.801678	0.990832	0.554626	0.534564	0.469894
Vacuolar protein sorting-associated protein 11 homolog	Q91W86	6.589	5	1.0666	1.07647	1.10662	1.09648	1.08643	1.00925	0.972747
Protein SGT1 homolog	Q9CX34	17.56	5	1.33045	1.57036	0.981748	1.11686	1.33045	0.816582	0.77983
Very-long-chain enoyl-CoA reductase	Q9CY27	16.23	5	1.18032	0.954993	1.30617	0.369828	0.92045	0.636796	0.809096
Signal recognition particle 54 kDa protein	P14576	13.89	5	0.704693	0.83946	0.912011	0.704693	0.685488	0.413047	0.744732
MAP7 domain-containing protein 1	A2AJI0	6.619	5	1.41906	1.01859	0.954993	0.765597	0.591562	2.65461	1.44544
NPC intracellular cholesterol transporter 2	Q9Z0J0	32.21	5	0.912011	1.15878	0.903649	1.41906	1.23595	0.496592	1.0666
Basic leucine zipper and W2 domain-containing protein 2	Q91VK1	13.37	5	1.02802	1.20226	1.22462	0.92045	0.963829	0.824138	1.09648
Ethylmalonyl-CoA decarboxylase	Q9D9V3	19.25	5	1.15878	1.00925	0.981748	0.954993	1.05682	1.69044	1.0666
Copine-3	Q8BT60	11.26	5	1.08643	0.717794	1.2942	0.331131	0.469894	1.13763	0.912011
NEDD8	P29595	49.38	5	1.44544	0.963829	0.990832	0.519996	0.510505	0.529663	1.49968
Collectin-12	Q8K4Q8	8.491	5	0.737904	0.870964	0.679204	0.887156	0.717794	0.879023	1.13763
Neuroplastin	P97300	11.84	5	0.765597	1.03753	0.963829	0.717794	1.2942	0.666807	0.954993
RAC-beta serine/threonine-protein kinase	Q60823	12.06	5	1.49968	0.608135	1.31826	1.27057	0.724436	1.44544	0.981748
Flap endonuclease 1	P39749	17.99	5	1.48594	0.654636	1.23595	0.30761	0.580764	0.855067	0.787046
Minor histocompatibility antigen H13	Q9D8V0	15.61	5	0.937562	1.2942	0.847227	0.258226	0.580764	0.452898	0.613762
Protein unc-45 homolog A	Q99KD5	8.581	5	1.04713	1.61436	1.08643	1	0.83946	0.648634	0.809096
1-phosphatidylinositol 4,5-bisphosphate phosphodiesterase gamma-1	Q62077	6.068	5	0.136773	0.801678	1.14815	1.44544	2.80543	0.57544	1.6293
Calcium uptake protein 2, mitochondrial	Q8CD10	15.05	5	1.30617	1.18032	1.10662	1.25893	1.05682	0.787046	1
Nuclear autoantigenic sperm protein	Q99MD9	8.668	5	0.862979	0.990832	1.1272	0.380189	1.24738	0.862979	0.824138
High affinity cationic amino acid transporter 1	Q09143	8.682	5	1.27057	1.13763	1.01859	0.630957	1.0666	0.92045	0.92045
Protein FAM160B1	Q8CDM8	8.246	5	0.855067	1.04713	1.1272	1.05682	0.597035	0.912011	0.698232
Glycosyltransferase 8 domain-containing protein 1	Q6NSU3	20.75	5	0.92045	0.751623	0.895365	0.895365	0.954993	0.990832	1
Signal recognition particle receptor subunit beta	P47758	14.5	5	1.00925	1.03753	1.10662	0.580764	0.642688	1.1695	0.831764
Protein CutA	Q9CQ89	41.24	5	0.870964	0.809096	0.946237	0.539511	0.751623	0.717794	0.648634
NAD-dependent protein deacetylase sirtuin-2	Q8VDQ8	23.14	5	0.772681	0.630957	0.613762	1.1272	0.636796	0.501187	0.559758
Ferrochelatase, mitochondrial	P22315	10.24	5	0.816582	0.353183	1.10662	2.12814	1.27057	0.60256	1.49968
DNA topoisomerase 3-beta-1	Q9Z321	8.353	5	0.356451	0.711214	1.02802	1.1695	1.1272	0.0887156	0.672977
Protein lin-7 homolog C	O88952	27.41	5	0.570164	1.15878	1	1.20226	1.25893	0.855067	1.0666
Ribosome biogenesis protein BRX1 homolog	Q9DCA5	23.51	5	0.870964	1.36773	0.903649	0.660693	1.33045	0.277971	0.787046
ADP-ribose glycohydrolase MACROD1	Q922B1	19.5	5	1.02802	0.92045	0.937562	1.27057	0.870964	1.15878	1.07647
MICOS complex subunit MIC13	Q8R404	63.03	5	0.946237	0.972747	0.847227	1.22462	0.946237	0.409261	0.824138
Aminoacylase-1	Q99JW2	14.71	5	1.0666	1.03753	1.19124	1.02802	0.946237	1.0666	1.05682
Mycophenolic acid acyl-glucuronide esterase, mitochondrial	Q6PE15	18.18	5	2.208	0.731139	1.25893	1.5417	0.380189	1.39316	1.1695
Sorting nexin-27	Q3UHD6	12.62	5	1.04713	0.981748	1.23595	1.36773	0.946237	1.28233	1.04713
Coactosin-like protein	Q9CQI6	42.96	5	1.20226	1.0666	0.787046	1.02802	0.801678	1.85353	0.92045
Isopentenyl-diphosphate Delta-isomerase 1	P58044	20.7	5	0.83946	0.963829	0.92045	0.794328	0.77983	0.972747	0.685488
60S acidic ribosomal protein P1	P47955	57.02	5	0.679204	0.77983	1.08643	0.131826	0.625173	0.912011	0.157036
Microtubule-associated protein 2	P20357	3.173	5	0.751623	1.39316	1.59956	0.648634	2.0893	0.0816582	0.758578
Neural cell adhesion molecule 1	P13595	6.099	5	1.15878	0.711214	0.972747	0.870964	1.45881	0.559758	0.862979
Lethal(2) giant larvae protein homolog 1	Q80Y17	6.95	5	1.0666	0.937562	0.895365	0.963829	0.691831	0.946237	0.83946
NADH-ubiquinone oxidoreductase chain 5	P03921	9.555	5	1.2942	0.758578	1.11686	0.510505	0.554626	0.660693	0.187068
Putative adenosylhomocysteinase 3	Q68FL4	15.66	5	1.31826	0.963829	0.758578	0.990832	0.353183	0.816582	0.824138
Serine protease 23	Q9D6X6	13.87	5	0.981748	1.03753	1.03753	1.18032	1.04713	1.09648	1.02802
Translocator protein	P50637	37.28	5	1.39316	0.277971	1.2942	0.672977	0.11695	1.48594	0.625173
Mothers against decapentaplegic homolog 2	Q62432	9.208	5	1.40605	1.05682	1.1695	1.15878	1.28233	1.13763	1.33045
Inter-alpha-trypsin inhibitor heavy chain H3	Q61704	6.524	5	1.20226	1.01859	0.981748	0.981748	1.09648	0.903649	1.02802
Cysteine and glycine-rich protein 2	P97314	28.5	5	0.870964	0.963829	0.847227	1.40605	1.15878	0.233346	1.04713
Complement C1q tumor necrosis factor-related protein 5	Q8K479	25.51	5	1.09648	0.613762	1.23595	1.2942	0.515229	1.00925	0.549541
15-hydroxyprostaglandin dehydrogenase [NAD(+)]	Q8VCC1	23.42	5	1.80302	0.452898	1.99526	0.862979	1.51356	0.285759	0.772681
Lanosterol synthase	Q8BLN5	4.093	5	0.205116	3.56451	1.27057	1.88799	0.140605	2.65461	0.660693
Mitochondrial import inner membrane translocase subunit Tim13	P62075	26.32	5	1.19124	0.870964	1.02802	0.597035	0.630957	0.862979	1.01859
Mesoderm-specific transcript protein	Q07646	11.04	5	1.25893	1.20226	1.11686	0.92045	1.03753	0.586138	0.990832
Cyclin-dependent kinase inhibitor 2A	P51480	19.64	5	1.09648	0.654636	0.816582	0.809096	0.855067	0.963829	0.794328
Lamin-B2	P21619	8.054	5	0.809096	0.758578	3.87258	2.14783	0.161436	0.912011	1.43219
Deubiquitinase OTUD6B	Q8K2H2	14.29	5	0.937562	0.816582	0.816582	0.648634	0.293765	1.65959	1.30617
Kinesin light chain 2	O88448	11.35	5	1.43219	0.831764	0.731139	0.946237	0.816582	1.1695	1.00925
Rab GTPase-binding effector protein 1	O35551	5.684	5	1.03753	1.23595	0.92045	1.19124	0.887156	0.946237	1.03753
Rho-related GTP-binding protein RhoG	P84096	29.84	5	1.61436	0.765597	1.83654	2.10863	3.19154	3.10456	1.04713
Serine/arginine-rich splicing factor 2	Q62093	14.93	5	2.88403	0.83946	0.390841	0.270396	0.0879023	6.48634	1.99526
SH3 domain-containing protein 19	Q91X43	10.77	5	1.08643	1.09648	0.636796	0.322107	1.1272	0.691831	1.52757
Structural maintenance of chromosomes protein 2	Q8CG48	5.206	5	1.01859	0.717794	1.27057	0.704693	1.24738	0.428549	0.879023
Acylglycerol kinase, mitochondrial	Q9ESW4	14.25	5	0.855067	0.831764	0.570164	1.21339	0.17378	0.597035	0.903649
Cytochrome b-c1 complex subunit 9	Q8R1I1	37.5	5	0.405509	1.70608	1.6293	0.903649	0.275423	0.630957	0.879023
Ras-related protein Rab-6A	P35279	27.88	5	0.946237	0.831764	0.794328	0.83946	0.751623	0.92045	0.809096
Phosphoribosyl pyrophosphate synthase-associated protein 2	Q8R574	17.34	5	1.33045	0.895365	0.928966	0.724436	0.887156	1.92309	0.963829
Non-histone chromosomal protein HMG-14	P18608	40.63	5	1.00925	0.619441	1.95884	0.496592	1.59956	0.0816582	1.39316
Transmembrane protein 214	Q8BM55	8.006	5	1.20226	0.580764	0.751623	0.862979	0.20893	0.691831	0.855067
mRNA cap guanine-N7 methyltransferase	Q9D0L8	9.892	5	1.36773	0.242103	0.299226	0.474242	0.141906	0.83946	0.319154
Nuclear factor 1 A-type	Q02780	16.35	5	0.772681	1.14815	1.27057	1.95884	1.00925	1.48594	1.04713
Asporin	Q99MQ4	10.19	5	0.972747	0.92045	1.1272	0.981748	1.1272	0.937562	1.02802
Serine hydroxymethyltransferase, cytosolic	P50431	14.64	5	0.990832	0.946237	0.946237	0.787046	0.92045	0.737904	1.01859
Transcriptional activator protein Pur-beta	O35295	9.877	5	0.937562	0.990832	0.946237	1.01859	0.862979	0.862979	1.00925
Band 4.1-like protein 1	Q9Z2H5	4.892	5	15.9956	3.69828	6.42688	4.28549	0.597035	37.6704	5.70164
Ras-related protein Rap-2c	Q8BU31	40.44	5	1.0666	1	0.972747	0.928966	0.824138	0.855067	0.954993
Tensin-2	Q8CGB6	3.071	5	1.75388	0.912011	0.654636	1.14815	0.549541	0.912011	0.630957
Catenin alpha-2	Q61301	6.925	5	0.972747	1.13763	1.02802	1.08643	1.11686	0.824138	0.92045
Ras-related protein R-Ras2	P62071	19.12	5	0.809096	1.0666	1.07647	0.765597	1.64437	1.19124	1.03753
Thymosin beta-4	P20065	62	5	1.55597	0.731139	1.72187	1.49968	2.58226	0.0928966	0.963829
Melanoma-associated antigen D1	Q9QYH6	6.323	5	1.28233	0.704693	1.83654	1.05682	0.505825	0.549541	1.21339
Potassium-transporting ATPase alpha chain 1	Q64436	4.453	5	0.972747	1.07647	0.981748	0.972747	1.01859	1.1695	1.14815
Alanine aminotransferase 2	Q8BGT5	15.13	4	1.15878	0.586138	1.10662	0.862979	0.954993	0.772681	1.01859
Matrix remodeling-associated protein 8	Q9DBV4	10.86	4	0.972747	0.57544	1.5417	1.19124	2.24905	0.222844	1.09648
SH3 domain-containing kinase-binding protein 1	Q8R550	12.55	4	0.724436	0.679204	0.724436	1.04713	0.625173	0.194089	0.963829
F-box/WD repeat-containing protein 8	Q8BIA4	13.21	4	5.44503	1.69044	3.56451	3.46737	2.24905	1.99526	1.30617
Kelch-like protein 22	Q99JN2	12.62	4	1.07647	0.534564	0.946237	0.487529	0.57544	0.218776	0.928966
Mitochondrial Rho GTPase 1	Q8BG51	8.241	4	0.432514	0.444631	0.698232	0.549541	0.660693	1.1695	0.937562
Exocyst complex component 5	Q3TPX4	10.45	4	0.436516	1.31826	1.49968	1.6293	0.724436	0.199526	0.801678
Protein transport protein Sec24A	Q3U2P1	5.413	4	0.972747	0.895365	0.963829	0.847227	0.831764	0.946237	0.937562
Exosome component 10	P56960	8.906	4	2.39883	2.31206	2.1677	3.76704	2.72898	0.946237	1.8197
Clathrin interactor 1	Q99KN9	8.716	4	1.92309	0.816582	0.981748	0.946237	0.619441	2.22844	1.35519
Nucleoredoxin	P97346	17.24	4	1.43219	1.01859	0.887156	1.28233	0.972747	1.87068	1.15878
Interleukin-6 receptor subunit beta	Q00560	6.434	4	1.10662	0.954993	1.03753	1.13763	1.02802	0.231206	0.772681
2-oxoisovalerate dehydrogenase subunit alpha, mitochondrial	P50136	19.91	4	0.809096	0.711214	0.824138	0.887156	0.717794	0.597035	0.636796
ATP synthase subunit e, mitochondrial	Q06185	52.11	4	0.946237	0.912011	0.928966	0.704693	1.09648	0.731139	0.954993
Teneurin-4	Q3UHK6	3.248	4	0.751623	0.946237	1.1695	1.2942	1.22462	0.409261	1.09648
STIP1 homology and U box-containing protein 1	Q9WUD1	20.39	4	1.0666	0.772681	1.36773	1.27057	1.28233	1.03753	1.18032
Pre-B-cell leukemia transcription factor-interacting protein 1	Q3TVI8	10.04	4	1.48594	1.23595	1.64437	1.27057	1.21339	0.608135	1.85353
Mitochondrial amidoxime reducing component 2	Q922Q1	17.16	4	0.937562	0.963829	0.77983	0.625173	0.496592	1.09648	0.824138
Vitamin K-dependent gamma-carboxylase	Q9QYC7	8.058	4	1.15878	1.20226	1.05682	1.52757	0.92045	1.09648	1.10662
Small subunit processome component 20 homolog	Q5XG71	2.69	4	0.744732	0.744732	1.04713	0.461318	1.00925	0.510505	0.666807
Argininosuccinate synthase	P16460	16.75	4	0.954993	0.724436	0.496592	0.855067	0.559758	0.691831	0.870964
Mitochondrial pyruvate carrier 2	Q9D023	41.73	4	0.937562	0.903649	1.13763	1.36773	0.794328	0.469894	1.6293
ADP-ribosylation factor GTPase-activating protein 1	Q9EPJ9	17.63	4	0.765597	0.809096	0.519996	0.636796	0.328095	0.401791	0.903649
Dedicator of cytokinesis protein 1	Q8BUR4	3.432	4	0.608135	0.731139	0.801678	1.61436	1	0.340408	1.23595
eEF1A lysine and N-terminal methyltransferase	Q91YR5	9.026	4	0.83946	0.870964	0.711214	0.963829	0.698232	1.11686	0.824138
Translocon-associated protein subunit alpha	Q9CY50	20.98	4	0.724436	0.870964	0.758578	0.524807	0.794328	0.83946	0.937562
Conserved oligomeric Golgi complex subunit 8	Q9JJA2	11.41	4	0.524807	1	1.10662	1	1.31826	0.758578	0.879023
AMP deaminase 3	O08739	8.486	4	1.02802	1	1.18032	1.03753	1.13763	0.405509	0.685488
Striatin-3	Q9ERG2	11.31	4	0.928966	1.34276	1.14815	1.23595	0.954993	0.963829	1.19124
Ganglioside GM2 activator	Q60648	25.91	4	0.758578	0.870964	0.794328	1.1272	0.679204	0.570164	0.954993
Down syndrome critical region protein 3 homolog	O35075	29.63	4	0.847227	0.824138	0.954993	0.824138	0.92045	0.519996	0.831764
Copine-1	Q8C166	19.78	4	1.41906	0.787046	1	0.954993	0.619441	0.409261	1.03753
Isochorismatase domain-containing protein 1	Q91V64	21.89	4	0.559758	0.636796	0.928966	0.831764	1.08643	0.0505825	0.824138
Prostaglandin E synthase 2	Q8BWM0	22.92	4	0.879023	0.855067	0.981748	0.946237	0.990832	0.903649	1.01859
Apoptosis regulator BAX	Q07813	28.13	4	1.23595	0.855067	0.887156	0.642688	0.559758	1.48594	0.887156
Neural Wiskott-Aldrich syndrome protein	Q91YD9	13.97	4	1.07647	1.08643	0.92045	0.77983	0.870964	1.21339	0.809096
Peptidyl-prolyl cis-trans isomerase FKBP2	P45878	34.29	4	0.92045	1.0666	0.92045	0.613762	0.772681	0.469894	0.83946
Exosome complex exonuclease RRP44	Q9CSH3	8.142	4	0.954993	1	1.27057	1.39316	1.31826	0.855067	1.07647
Protein O-mannosyl-transferase TMTC3	Q8BRH0	7.935	4	0.855067	0.887156	1.35519	1.28233	1.11686	0.564937	0.963829
U4/U6 small nuclear ribonucleoprotein Prp3	Q922U1	14.79	4	0.717794	0.787046	1.07647	0.824138	1.40605	0.177011	1.15878
39S ribosomal protein L19, mitochondrial	Q9D338	19.86	4	0.981748	0.879023	1.08643	0.847227	0.855067	1.24738	0.972747
RNA 3'-terminal phosphate cyclase	Q9D7H3	17.76	4	1.47231	0.809096	1.31826	0.724436	1	1.78649	0.816582
3-oxoacyl-[acyl-carrier-protein] synthase, mitochondrial	Q9D404	21.79	4	1.05682	0.597035	1	1.03753	0.501187	0.731139	0.724436
Mitochondrial import receptor subunit TOM22 homolog	Q9CPQ3	44.37	4	1.19124	0.972747	1.1695	0.831764	0.636796	1.70608	1.00925
Protein HGH1 homolog	Q8C3I8	22.65	4	0.772681	1.27057	0.328095	0.928966	0.559758	1.0666	0.816582
Nucleolar complex protein 3 homolog	Q8VI84	7.683	4	1.04713	1.07647	1.03753	1.19124	1.33045	0.346737	1.04713
Armadillo-like helical domain-containing protein 3	Q6PD19	8.999	4	0.794328	0.816582	1.22462	0.912011	0.394457	1.11686	1.44544
Prefoldin subunit 5	Q9WU28	43.51	4	0.636796	0.801678	0.809096	0.554626	0.619441	0.416869	0.608135
Choline transporter-like protein 1	Q6X893	9.342	4	0.685488	0.737904	0.613762	1.07647	1.02802	0.180302	0.387258
Queuine tRNA-ribosyltransferase accessory subunit 2	B8ZXI1	17.59	4	0.660693	1.22462	1.00925	1.07647	1.77011	0.92045	1.09648
BolA-like protein 1	Q9D8S9	49.64	4	1.34276	1.24738	1.5417	2.12814	1.92309	0.831764	1.35519
COMM domain-containing protein 4	Q9CQ02	43.72	4	0.824138	0.772681	0.895365	0.570164	0.570164	0.100925	0.310456
E3 ubiquitin-protein ligase MARCH5	Q3KNM2	22.66	4	1.09648	1.14815	1.24738	0.666807	0.135519	1.39316	0.660693
U6 snRNA-associated Sm-like protein LSm8	Q6ZWM4	56.25	4	2.12814	0.816582	1.8197	1.38038	0.963829	2.63027	1.13763
Pleiotropic regulator 1	Q922V4	12.87	4	1.19124	1.2942	1.21339	1.49968	0.895365	1.08643	1.05682
Tumor necrosis factor receptor type 1-associated DEATH domain protein	Q3U0V2	26.13	4	0.83946	1.11686	0.83946	0.954993	0.946237	0.135519	0.990832
ATPase family AAA domain-containing protein 1	Q9D5T0	21.05	4	1.08643	2.96483	1.85353	1.80302	1.69044	3.94457	0.474242
Transducin beta-like protein 2	Q9R099	12.44	4	0.879023	0.887156	0.92045	0.972747	0.831764	0.912011	0.928966
Dihydropteridine reductase	Q8BVI4	23.65	4	1.07647	1.20226	1.21339	1	1.31826	0.519996	0.903649
Glomulin	Q8BZM1	10.57	4	0.946237	1.64437	1.27057	1.52757	1.44544	0.331131	1.48594
Sec1 family domain-containing protein 2	Q8BTY8	9.942	4	1.08643	1.10662	1	1.03753	0.903649	0.83946	0.903649
Leucine-rich repeat flightless-interacting protein 1	Q3UZ39	10.84	4	1.15878	1.13763	1.18032	0.685488	0.77983	0.698232	0.765597
Profilin-2	Q9JJV2	32.14	4	0.972747	0.685488	0.809096	0.928966	0.862979	1.09648	0.903649
Inosine triphosphate pyrophosphatase	Q9D892	34.34	4	0.928966	0.879023	0.870964	0.855067	0.887156	0.0519996	0.731139
Beta-hexosaminidase subunit beta	P20060	13.25	4	0.505825	0.685488	0.570164	1.58489	0.648634	0.685488	1.41906
Immunoglobulin-binding protein 1	Q61249	16.76	4	0.698232	0.83946	0.597035	0.387258	0.619441	0.887156	1.04713
Triokinase/FMN cyclase	Q8VC30	14.01	4	1.8197	2.67917	2.72898	2.72898	1.36773	1.44544	1.51356
Transcription elongation factor, mitochondrial	Q5SSK3	16.21	4	0.847227	0.731139	0.816582	1.04713	1.39316	0.619441	1.13763
Ribonuclease P protein subunit p30	O88796	28.73	4	1	1.19124	0.787046	0.672977	0.937562	0.77983	0.737904
LIM and cysteine-rich domains protein 1	Q8VEE1	15.62	4	2.51189	2.70396	0.731139	1.45881	0.380189	1.21339	1.20226
PDZ and LIM domain protein 2	Q8R1G6	24.64	4	1.25893	2.46604	2.37684	1.61436	0.928966	0.698232	0.258226
[truncated: 2,223 more rows]

## Sheet: iTRAQ_#2
Name	SwissProt Accession	%Cov(95)	Distinct Peptides(95%)	5d -B	3d + B	0h B	6h + B	Pool
Plectin	Q9QXS1	56.53	519	0.972747	0.981748	0.972747	0.972747	0.990832
Actin, cytoplasmic 2	P63260	85.33	403	1.38038	1.23595	0.92045	0.831764	0.787046
Filamin-A	Q8BTM8	66.75	366	0.519996	1.13763	0.765597	0.648634	1.05682
Myosin-9	Q8VDD5	59.49	341	0.862979	0.912011	0.895365	0.787046	1.02802
Vimentin	P20152	85.19	282	0.990832	0.981748	1.02802	0.981748	0.981748
Elongation factor 1-alpha 1	P10126	74.68	270	1.09648	1.22462	1.30617	2.55859	0.77983
Tubulin beta-5 chain	P99024	76.58	256	0.630957	0.666807	1.13763	0.440555	0.436516
Fibronectin	P11276	47.88	229	1.36773	1.15878	0.253513	0.183654	0.879023
Actin, aortic smooth muscle	P62737	74.54	202	1.11686	1.39316	0.990832	1.83654	1.59956
Filamin-C	Q8VHX6	56.46	196	0.253513	0.711214	0.731139	0.564937	0.895365
Alpha-enolase	P17182	70.74	196	1.19124	0.981748	1.00925	0.765597	0.937562
Glyceraldehyde-3-phosphate dehydrogenase	P16858	73.87	191	1.04713	1.21339	0.648634	0.787046	0.717794
Filamin-B	Q80X90	61.22	190	1.09648	0.758578	0.704693	0.444631	0.685488
Actin, alpha skeletal muscle	P68134	72.41	188	0.801678	0.847227	0.630957	0.648634	0.809096
Annexin A2	P07356	74.34	181	1.0666	1.0666	0.591562	0.285759	0.937562
Spectrin beta chain, non-erythrocytic 1	Q62261	50.06	181	1.10662	0.765597	0.758578	0.597035	0.963829
Tubulin beta-4B chain	P68372	76.4	180	0.30479	0.461318	1.00925	0.265461	0.831764
Spectrin alpha chain, non-erythrocytic 1	P16546	49.11	179	1.34276	0.963829	0.672977	0.731139	0.672977
Prelamin-A/C	P48678	65.41	178	1.25893	0.524807	0.30479	0.195884	1.07647
Clathrin heavy chain 1	Q68FD5	48.72	176	1.36773	0.928966	1.24738	0.92045	0.772681
Collagen alpha-1(I) chain	P11087	62.97	168	0.322107	0.101859	1.28233	0.972747	0.831764
Tubulin beta-2A chain	Q7TMM9	73.71	155	1.08643	0.990832	1.38038	1.13763	0.972747
Cytoplasmic dynein 1 heavy chain 1	Q9JHU4	32.13	153	1.33045	0.954993	0.990832	0.685488	0.787046
Heat shock protein HSP 90-beta	P11499	47.51	152	0.679204	0.809096	0.928966	1.77011	0.83946
Pyruvate kinase PKM	P52480	73.63	147	0.794328	1.03753	0.831764	0.685488	0.698232
Tubulin alpha-1A chain	P68369	64.97	134	0.654636	0.559758	1.30617	0.461318	1.19124
Talin-1	P26039	41.79	133	0.534564	0.698232	0.946237	0.401791	1.02802
Beta-actin-like protein 2	Q8BFZ3	53.99	131	0.963829	1.02802	0.937562	0.862979	1.02802
Alpha-actinin-4	P57780	66.01	130	0.660693	0.83946	0.765597	0.376704	0.483059
ATP synthase subunit beta, mitochondrial	P56480	72.4	130	1.27057	0.731139	0.554626	0.258226	0.619441
Tubulin alpha-4A chain	P68368	58.48	129	0.954993	0.990832	1.01859	0.954993	0.954993
Calumenin	O35887	64.13	118	1.25893	0.824138	0.92045	0.401791	0.787046
Ras GTPase-activating-like protein IQGAP1	Q9JKF1	47.74	116	1.10662	0.862979	0.870964	0.642688	0.772681
Elongation factor 2	P58252	64.69	115	0.390841	0.816582	1.20226	1.39316	0.691831
Myosin-10	Q61879	34.21	115	1.45881	0.809096	0.816582	0.672977	1.11686
Collagen alpha-2(I) chain	Q01149	58.31	110	0.285759	0.077983	1.04713	0.559758	0.751623
Gelsolin	P13020	44.1	110	1.21339	0.691831	0.246604	0.275423	0.83946
Alpha-actinin-1	Q7TPR4	62.89	106	0.903649	0.758578	0.903649	0.597035	0.57544
Tubulin beta-6 chain	Q922F4	67.79	105	0.448745	0.787046	0.928966	0.57544	0.879023
60 kDa heat shock protein, mitochondrial	P63038	67.89	103	1.15878	0.816582	0.772681	0.691831	0.737904
Vinculin	Q64727	62.38	102	0.912011	0.672977	0.816582	0.794328	0.887156
Endoplasmin	P08113	54.61	99	1.0666	0.895365	1.07647	0.619441	0.895365
Heat shock cognate 71 kDa protein	P63017	54.95	97	0.619441	0.413047	1.01859	1.35519	0.809096
Tubulin alpha-1C chain	P68373	65.26	94	1.31826	1.59956	1.43219	2.10863	0.895365
Serpin H1	P19324	63.55	93	0.862979	1.1272	1.47231	1.69044	0.903649
NADH-cytochrome b5 reductase 3	Q9DCN2	64.78	93	1.04713	0.972747	0.559758	0.239883	0.660693
Plastin-3	Q99K51	68.73	86	1.69044	1	0.549541	0.37325	0.49204
Moesin	P26041	61.7	84	0.972747	0.972747	0.963829	0.954993	1
Bifunctional glutamate/proline--tRNA ligase	Q8CGC7	45.63	84	1.02802	0.765597	1.19124	0.946237	0.83946
Basement membrane-specific heparan sulfate proteoglycan core protein	Q05793	24.01	84	1.27057	1.14815	0.452898	0.47863	1.02802
Transitional endoplasmic reticulum ATPase	Q01853	61.17	83	0.870964	0.801678	1.25893	0.831764	0.57544
Dihydropyrimidinase-related protein 2	O08553	66.26	82	1.09648	0.711214	0.529663	0.483059	0.824138
Peptidyl-prolyl cis-trans isomerase A	P17742	63.41	81	0.824138	0.758578	0.744732	0.648634	0.235505
Glutamate dehydrogenase 1, mitochondrial	P26443	60.22	81	1.09648	1.09648	0.625173	0.432514	0.77983
Prolow-density lipoprotein receptor-related protein 1	Q91ZX7	14.32	81	1.33045	1.09648	0.580764	0.474242	0.83946
Phosphoenolpyruvate carboxykinase [GTP], mitochondrial	Q8BH04	60.62	80	1.00925	1	0.879023	0.346737	0.711214
Protein disulfide-isomerase A3	P27773	69.7	80	1.01859	0.737904	0.879023	0.515229	0.57544
Fructose-bisphosphate aldolase A	P05064	65.93	79	0.928966	0.751623	0.831764	0.57544	0.698232
Delta-1-pyrroline-5-carboxylate synthase	Q9Z110	53.33	78	0.666807	0.972747	1.0666	0.376704	0.847227
Myoferlin	Q69ZN7	33.94	78	0.787046	1.01859	0.625173	0.501187	0.685488
Tubulin beta-3 chain	Q9ERD7	58.44	78	1.03753	1.01859	0.990832	0.887156	0.928966
Fatty acid synthase	P19096	34.15	77	0.972747	1.01859	0.691831	0.831764	0.625173
Calreticulin	P14211	68.75	77	2.208	1.90546	1.14815	1.7378	1.20226
Ribosome-binding protein 1	Q99PL5	51.9	75	1.36773	0.731139	1.05682	0.895365	1.08643
Galectin-1	P16045	89.63	75	1.44544	1.30617	0.794328	0.981748	0.895365
ATP synthase subunit alpha, mitochondrial	Q03265	52.26	73	1.03753	0.691831	0.711214	0.319154	0.487529
Heat shock protein HSP 90-alpha	P07901	48.43	72	0.801678	1.08643	1.22462	1.43219	0.831764
Mitochondrial 10-formyltetrahydrofolate dehydrogenase	Q8K009	50.27	71	1.14815	0.847227	0.77983	0.285759	0.534564
Phosphoglycerate kinase 1	P09411	57.07	70	1.2942	1.21339	1.38038	1.38038	1.27057
Protein disulfide-isomerase	P09103	65.82	70	1.45881	0.855067	1.24738	1.21339	0.580764
Annexin A6	P14824	62.41	69	1.07647	0.711214	0.630957	0.613762	0.685488
Stress-70 protein, mitochondrial	P38647	55.23	68	0.636796	0.981748	1.02802	0.369828	0.787046
Annexin A1	P10107	64.16	68	0.831764	0.862979	0.534564	0.787046	0.630957
Beta-enolase	P21550	36.18	68	1.67494	1.40605	1.19124	1.67494	0.847227
Unconventional myosin-Ic	Q9WTI7	47.13	67	0.928966	1.07647	0.679204	0.519996	0.591562
WD repeat-containing protein 1	O88342	59.41	67	1.24738	1.0666	0.758578	0.895365	0.862979
Endoplasmic reticulum chaperone BiP	P20029	49.16	64	0.672977	0.765597	1.08643	0.787046	0.698232
Glucose-6-phosphate isomerase	P06745	52.33	64	1.31826	1.08643	0.83946	0.554626	0.474242
Coatomer subunit alpha	Q8CIE6	39.87	63	0.870964	0.824138	1.08643	0.862979	0.666807
Chondroitin sulfate proteoglycan 4	Q8VHY0	25.53	60	0.903649	1.1272	0.591562	0.625173	1
Vigilin	Q8VDJ3	39.12	60	0.972747	0.963829	1.04713	1.15878	0.937562
Aconitate hydratase, mitochondrial	Q99KI0	47.18	60	1.03753	0.92045	0.711214	0.487529	0.831764
Serine hydroxymethyltransferase, mitochondrial	Q9CZN7	59.52	60	1.1272	1.04713	0.963829	0.383707	0.524807
Pyruvate dehydrogenase E1 component subunit alpha, somatic form, mitochondrial	P35486	48.72	59	0.928966	0.787046	0.862979	0.597035	1.00925
Dolichyl-diphosphooligosaccharide--protein glycosyltransferase subunit 1	Q91YQ5	56.09	59	1.08643	0.809096	1.02802	0.496592	1.02802
Triosephosphate isomerase	P17751	56.52	59	1.87068	1.33045	0.954993	0.887156	0.60256
Cytoskeleton-associated protein 4	Q8BMK4	50.26	57	0.870964	0.824138	0.831764	0.597035	0.809096
Lon protease homolog, mitochondrial	Q8CGK3	50.47	57	1.38038	0.928966	0.937562	0.636796	0.772681
EH domain-containing protein 2	Q8BH64	61.14	56	0.83946	1.1695	0.57544	0.570164	0.737904
Transketolase	P40142	63.4	56	1.57036	1.22462	0.679204	0.744732	0.625173
Ubiquitin-like modifier-activating enzyme 1	Q02053	35.92	55	0.855067	0.717794	0.691831	0.691831	0.591562
Rab GDP dissociation inhibitor beta	Q61598	77.3	55	1.08643	1	0.847227	0.672977	0.654636
Reticulocalbin-3	Q8BH97	46.95	55	1.1272	0.744732	0.903649	0.570164	0.744732
Neutral alpha-glucosidase AB	Q8BHN3	45.02	54	1	0.981748	0.855067	0.77983	0.642688
Protein ERGIC-53	Q9D0F3	43.91	54	1.22462	1.24738	1.18032	0.772681	0.946237
Importin subunit beta-1	P70168	27.85	53	0.963829	0.990832	0.990832	0.990832	0.990832
Fibulin-2	P37889	26.04	53	1.02802	1.02802	0.37325	0.244343	0.928966
Isoleucine--tRNA ligase, cytoplasmic	Q8BU30	31.22	52	0.937562	0.946237	1	0.928966	0.870964
Dolichyl-diphosphooligosaccharide--protein glycosyltransferase subunit 2	Q9DBG6	46.59	52	0.990832	0.990832	0.92045	0.685488	0.862979
40S ribosomal protein SA	P14206	56.95	51	0.461318	0.672977	0.912011	0.744732	0.457088
Alanine--tRNA ligase, cytoplasmic	Q8BGQ7	51.34	51	0.613762	0.824138	1.10662	0.444631	0.642688
EH domain-containing protein 1	Q9WVK4	68.54	51	0.870964	1.38038	0.903649	1.45881	0.787046
Staphylococcal nuclease domain-containing protein 1	Q78PY7	45.27	50	0.685488	0.794328	0.862979	0.597035	0.83946
Elongation factor 1-alpha 2	P62631	43.41	50	1	1.13763	1.11686	1.23595	1.11686
Tropomyosin alpha-4 chain	Q6IRU2	62.1	49	0.744732	0.963829	0.903649	0.831764	0.972747
Dihydropyrimidinase-related protein 3	Q62188	59.65	49	1.08643	0.990832	0.772681	0.619441	0.816582
Annexin A5	P48036	56.11	49	1.08643	0.895365	0.559758	0.483059	0.794328
Nucleoside diphosphate kinase B	Q01768	77.63	49	1.21339	1.69044	0.619441	0.515229	1.11686
Collagen alpha-1(VI) chain	Q04857	28.88	48	0.870964	0.544503	1.35519	1.14815	0.847227
Malate dehydrogenase, mitochondrial	P08249	68.34	48	1.1272	0.928966	0.625173	0.316228	0.847227
Polypyrimidine tract-binding protein 1	P17225	35.29	48	1.30617	0.954993	0.928966	0.474242	0.544503
Aspartate aminotransferase, mitochondrial	P05202	60.47	46	1.03753	0.981748	0.672977	0.436516	0.436516
Phosphoglycerate mutase 1	Q9DBJ1	67.32	46	1.11686	1.10662	0.912011	0.765597	0.963829
Histone H2B type 1-C/E/G	Q6ZWY9	61.9	46	1.75388	0.895365	0.903649	0.501187	0.862979
L-lactate dehydrogenase A chain	P06151	65.96	45	0.564937	0.831764	1.43219	0.685488	0.597035
26S proteasome non-ATPase regulatory subunit 2	Q8VDM4	40.75	45	1.09648	1.14815	1.20226	1.13763	0.92045
14-3-3 protein zeta/delta	P63101	61.63	45	1.15878	0.937562	0.765597	0.529663	0.765597
14-3-3 protein epsilon	P62259	56.47	44	0.717794	0.619441	0.92045	0.47863	0.855067
Receptor of activated protein C kinase 1	P68040	60.57	44	0.772681	0.717794	1.27057	0.870964	0.801678
Cullin-associated NEDD8-dissociated protein 1	Q6ZQ38	31.79	44	0.903649	0.724436	0.895365	0.691831	0.831764
Heat shock 70 kDa protein 1A	Q61696	49.61	44	1.34276	0.912011	0.570164	0.731139	0.47863
Coatomer subunit gamma-1	Q9QZE5	50.92	44	1.35519	1.36773	1.00925	1.5417	0.698232
MICOS complex subunit Mic60	Q8CAQ8	32.89	43	1.45881	1.01859	0.672977	0.831764	1.33045
Citrate synthase, mitochondrial	Q9CZU6	32.11	42	1.14815	1.09648	0.685488	0.524807	0.787046
Myosin light polypeptide 6	Q60605	80.79	42	1.20226	1.31826	0.83946	1.05682	1.43219
Unconventional myosin-Id	Q5SYD0	34.19	42	1.33045	1.21339	1	0.847227	0.92045
Acyl-coenzyme A thioesterase 2, mitochondrial	Q9QYR9	48.34	42	1.38038	1.20226	0.937562	0.597035	0.625173
Elongation factor 1-delta	P57776	53.74	41	0.57544	0.608135	0.912011	0.597035	0.679204
Prolyl 4-hydroxylase subunit alpha-1	Q60715	59.55	41	1.20226	0.679204	1.48594	0.847227	0.77983
C-type mannose receptor 2	Q64449	24	41	1.45881	1.02802	0.855067	0.711214	0.847227
Myb-binding protein 1A	Q7TPV4	25.82	40	0.461318	0.597035	1.21339	1.08643	0.824138
Spermidine synthase	Q64674	63.25	40	0.679204	0.879023	1.00925	0.870964	0.672977
Leucine--tRNA ligase, cytoplasmic	Q8BMJ2	30.22	40	0.972747	1.11686	1.13763	0.724436	0.887156
Microtubule-associated protein 4	P27546	49.51	40	1.10662	0.83946	1.58489	0.613762	1.02802
Cathepsin D	P18242	45.85	40	1.14815	1.15878	0.444631	0.280543	0.737904
Aldehyde dehydrogenase, mitochondrial	P47738	60.69	40	1.34276	1.01859	0.679204	0.549541	0.787046
Succinate dehydrogenase [ubiquinone] flavoprotein subunit, mitochondrial	Q8K2B3	41.27	39	0.937562	0.679204	0.870964	0.444631	0.831764
Poly(rC)-binding protein 1	P60335	60.11	39	0.946237	0.660693	0.642688	0.366438	1.03753
Septin-2	P42208	50.69	39	1.07647	0.831764	0.92045	0.648634	0.765597
BAG family molecular chaperone regulator 3	Q9JLV1	43.15	39	1.11686	0.895365	0.737904	0.711214	0.946237
Thioredoxin domain-containing protein 5	Q91W90	50.84	39	1.13763	1	0.928966	0.92045	0.724436
ADP-ribosylation factor 4	P61750	63.89	38	0.597035	0.654636	1.08643	1.01859	0.613762
Serum albumin	P07724	10.36	38	0.597035	0.801678	1.51356	1.09648	1.00925
Collagen alpha-2(VI) chain	Q02788	28.72	38	0.77983	0.809096	1.02802	0.824138	0.862979
Heterogeneous nuclear ribonucleoprotein M	Q9D0E1	46.91	38	0.831764	0.816582	0.937562	0.440555	0.505825
CAD protein	B2RQC6	20.45	38	1.25893	1.21339	0.724436	1.51356	1.09648
Coatomer subunit beta	Q9JIF7	43.44	38	1.34276	1.0666	1.1272	1.25893	0.862979
Serine--tRNA ligase, cytoplasmic	P26638	52.73	38	1.38038	1.15878	0.751623	0.660693	0.642688
Heterogeneous nuclear ribonucleoproteins A2/B1	O88569	53.26	37	0.731139	0.758578	1.08643	0.660693	0.461318
ADP/ATP translocase 1	P48962	61.07	37	0.824138	0.648634	0.77983	0.586138	0.255859
Glycine--tRNA ligase	Q9CZD3	37.59	37	0.855067	0.990832	1.34276	1.36773	0.824138
Cofilin-1	P18760	69.88	37	1.03753	1.41906	0.744732	1.48594	0.534564
Glutathione S-transferase Mu 1	P10649	68.35	37	1.34276	0.862979	0.440555	0.457088	0.758578
Protein S100-A4	P07091	42.57	37	1.34276	1.18032	0.178649	1.1272	0.210863
D-3-phosphoglycerate dehydrogenase	Q61753	48.41	36	0.515229	0.751623	0.895365	0.496592	1.00925
Coatomer subunit beta'	O55029	43.2	36	0.77983	0.787046	1.14815	0.83946	1.05682
Threonine--tRNA ligase, cytoplasmic	Q9D0R2	41.55	36	0.831764	0.758578	1.14815	0.549541	0.310456
ADP-ribosylation factor 3	P61205	61.88	36	0.946237	0.937562	1.01859	0.963829	1.00925
Calpain-2 catalytic subunit	O08529	34.71	36	0.981748	0.946237	0.613762	0.831764	0.672977
PDZ and LIM domain protein 1	O70400	66.67	36	0.990832	0.963829	0.981748	0.972747	0.972747
Calcium-binding mitochondrial carrier protein Aralar1	Q8BH59	26	36	1.15878	1.43219	1.07647	0.691831	0.529663
2-oxoglutarate dehydrogenase, mitochondrial	Q60597	38.71	36	1.20226	1	0.83946	0.744732	0.737904
Eukaryotic initiation factor 4A-I	P60843	51.48	35	0.501187	0.92045	1.09648	1.21339	0.77983
T-complex protein 1 subunit theta	P42932	57.66	35	0.636796	0.809096	0.824138	0.704693	0.879023
Far upstream element-binding protein 2	Q3U0V1	26.2	35	0.648634	0.666807	0.765597	0.711214	1.04713
Valine--tRNA ligase	Q9Z1Q9	30.09	35	0.862979	0.787046	0.879023	0.570164	0.672977
T-complex protein 1 subunit gamma	P80318	51.74	35	0.879023	0.903649	0.946237	1.08643	1
Tropomyosin alpha-1 chain	P58771	52.46	35	0.903649	0.954993	1.14815	1.28233	1.15878
Radixin	P26043	31.73	35	1.07647	1.10662	0.855067	1.05682	0.824138
Pyruvate carboxylase, mitochondrial	Q05920	36.93	35	1.13763	0.83946	0.711214	0.461318	0.636796
AP-2 complex subunit alpha-2	P17427	34.75	35	1.35519	0.501187	1.24738	1.07647	0.591562
Monofunctional C1-tetrahydrofolate synthase, mitochondrial	Q3V3R1	39.41	35	1.41906	1.22462	0.698232	0.60256	0.824138
Caveolae-associated protein 1	O54724	43.62	34	0.619441	0.879023	0.337287	0.487529	0.903649
Actin-related protein 2	P61161	37.82	34	0.831764	0.946237	1.00925	0.60256	0.654636
Bifunctional purine biosynthesis protein PURH	Q9CWJ9	53.55	34	0.855067	0.928966	0.794328	0.751623	0.963829
Epiplakin	Q8R0W0	6.536	34	0.862979	0.77983	1.07647	1.13763	0.870964
Macrophage-capping protein	P24452	47.44	34	0.937562	0.887156	0.380189	0.190546	1.01859
Nucleoside diphosphate kinase A	P15532	72.37	34	0.963829	0.963829	0.862979	1.11686	0.787046
T-complex protein 1 subunit beta	P80314	57.76	34	1.11686	1.11686	1.2942	1.23595	0.928966
Trifunctional enzyme subunit alpha, mitochondrial	Q8BMS1	37.88	34	1.13763	0.794328	0.895365	0.57544	0.636796
Dynamin-2	P39054	36.32	34	1.18032	0.879023	0.831764	0.679204	0.711214
Peptidyl-prolyl cis-trans isomerase FKBP9	Q9Z247	41.93	34	1.97697	0.912011	0.990832	1.03753	0.737904
Importin-5	Q8BKC5	33.91	33	0.544503	0.801678	1.14815	1	0.666807
Heterogeneous nuclear ribonucleoprotein K	P61979	57.02	33	0.654636	0.625173	0.92045	0.369828	0.549541
Ribonuclease inhibitor	Q91VI7	55.48	33	0.772681	1	0.887156	0.654636	1.02802
Serpin B6	Q60854	56.61	33	0.787046	0.801678	0.903649	0.666807	0.383707
Collagen alpha-1(XII) chain	Q60847	13.24	33	0.903649	0.765597	0.963829	0.619441	0.787046
Polyadenylate-binding protein 1	P29341	39.31	33	0.963829	0.794328	1.05682	1.27057	0.469894
ATP-dependent RNA helicase A	O70133	24.86	33	1.1695	0.912011	1.10662	1.24738	0.879023
Glucose-6-phosphate 1-dehydrogenase X	Q00612	42.91	33	1.35519	1.41906	0.457088	1.05682	0.613762
Leucine-rich PPR motif-containing protein, mitochondrial	Q6PB66	26.08	33	1.72187	1.52757	1.58489	1.25893	0.648634
Nucleophosmin	Q61937	27.05	32	0.501187	0.679204	0.990832	1.08643	1.01859
Protein disulfide-isomerase A6	Q922R8	39.77	32	0.698232	0.809096	0.862979	0.642688	0.731139
Elongation factor 1-gamma	Q9D8N0	32.27	32	0.787046	1.34276	1.28233	1.75388	0.990832
Ubiquitin-40S ribosomal protein S27a	P62983	53.85	32	0.847227	0.990832	0.608135	0.679204	0.903649
Eukaryotic translation initiation factor 3 subunit A	P23116	21.21	32	0.862979	0.879023	1.09648	1.05682	1.07647
UDP-glucose 6-dehydrogenase	O70475	43.61	32	0.879023	0.704693	0.666807	0.879023	0.625173
T-complex protein 1 subunit zeta	P80317	37.85	32	0.895365	0.83946	0.937562	0.824138	0.660693
Septin-7	O55131	46.56	32	0.92045	0.630957	0.831764	0.711214	0.597035
ADP/ATP translocase 2	P51881	59.73	32	0.92045	0.870964	0.92045	0.912011	0.608135
Band 4.1-like protein 2	O70318	30.87	32	0.928966	0.77983	0.787046	0.648634	0.685488
ADP-ribosylation factor 5	P84084	49.44	32	1.01859	0.92045	1.03753	1.07647	1.07647
Hexokinase-1	P17710	31.21	32	1.09648	1.11686	0.946237	0.636796	1.03753
E3 ubiquitin-protein ligase NEDD4	P46935	35.4	32	1.1695	1.13763	0.751623	1.22462	0.47863
40S ribosomal protein S3	P62908	55.14	31	0.409261	0.549541	1.11686	0.613762	0.83946
Atlastin-3	Q91YH5	48.06	31	0.816582	0.824138	1.1695	1.01859	0.711214
T-complex protein 1 subunit epsilon	P80316	45.66	31	0.83946	0.887156	1.01859	1.0666	0.809096
eIF-2-alpha kinase activator GCN1	E9PVA8	15.84	31	0.928966	1.0666	1.38038	1.36773	0.972747
UDP-glucose:glycoprotein glucosyltransferase 1	Q6P5E4	27.4	31	1.05682	0.972747	1.00925	0.496592	0.698232
Protein transport protein Sec31A	Q3UPL0	26.02	31	1.1695	0.946237	1.02802	0.903649	0.436516
Serine/threonine-protein phosphatase 2A 65 kDa regulatory subunit A alpha isoform	Q76MZ3	44.48	31	1.27057	1.28233	1.39316	1.61436	1.39316
Cathepsin B	P10605	41	31	1.59956	1.21339	1	0.954993	0.642688
Tropomyosin beta chain	P58774	43.66	30	0.192309	0.751623	0.887156	0.981748	1.13763
Galectin-3	P16110	37.12	30	0.691831	1.64437	0.711214	0.963829	0.855067
T-complex protein 1 subunit alpha	P11983	40.11	30	0.704693	0.855067	1.04713	0.972747	0.903649
C-1-tetrahydrofolate synthase, cytoplasmic	Q922D8	35.29	30	0.711214	0.737904	0.630957	0.654636	0.666807
Heterogeneous nuclear ribonucleoprotein Q	Q7TMK9	38.84	30	0.711214	0.870964	1.00925	0.765597	0.625173
Fascin	Q61553	40.77	30	0.855067	0.963829	1.23595	1.23595	0.928966
ERO1-like protein alpha	Q8R180	52.37	30	0.903649	1.11686	1.35519	0.765597	0.483059
S-formylglutathione hydrolase	Q9R0P3	59.22	30	1.08643	0.928966	0.972747	0.369828	0.751623
Protein transport protein Sec23A	Q01405	35.16	30	1.1272	1.02802	0.801678	0.954993	0.642688
Dynamin-1	P39053	32.18	30	1.1272	0.744732	0.862979	0.666807	0.570164
Ornithine aminotransferase, mitochondrial	P29758	43.51	30	1.21339	0.903649	0.83946	0.660693	0.524807
Glutathione S-transferase P 1	P19157	59.52	30	1.6293	1.30617	0.824138	0.912011	0.794328
Glycogen phosphorylase, brain form	Q8CI94	33.1	30	1.70608	1.1695	0.862979	1.23595	1.04713
Fibrillin-1	Q61554	12.29	30	1.78649	1.04713	0.60256	0.519996	0.887156
Serine/threonine-protein phosphatase PP1-alpha catalytic subunit	P62137	50.91	29	0.613762	0.608135	1.00925	0.92045	1.28233
ATP-dependent 6-phosphofructokinase, liver type	P12382	32.05	29	0.765597	0.731139	0.972747	0.879023	0.981748
40S ribosomal protein S3a	P97351	52.27	29	0.794328	0.765597	1.39316	0.879023	0.619441
Talin-2	Q71LX4	17.81	29	0.824138	0.887156	0.698232	0.619441	0.937562
tRNA-splicing ligase RtcB homolog	Q99LF4	44.36	29	1.01859	0.879023	1.18032	0.946237	0.580764
Protein disulfide-isomerase A4	P08003	45.92	29	1.05682	0.77983	0.895365	0.758578	0.847227
AP-2 complex subunit beta	Q9DBG3	31.59	29	1.18032	0.765597	1.05682	0.895365	0.855067
Sodium/potassium-transporting ATPase subunit alpha-1	Q8VDN2	28.05	28	0.724436	1.01859	0.794328	0.444631	1.0666
Transgelin-2	Q9WVA4	66.83	28	0.801678	0.831764	0.963829	0.787046	0.855067
Heat shock 70 kDa protein 4	Q61316	39.6	28	0.83946	0.887156	1.08643	0.879023	0.660693
Prolyl endopeptidase	Q9QUR6	46.2	28	0.879023	0.946237	0.972747	0.758578	0.870964
Phosphoribosylformylglycinamidine synthase	Q5SUR0	15.63	28	0.92045	0.963829	0.648634	0.731139	0.981748
Heat shock-related 70 kDa protein 2	P17156	23.7	28	0.92045	0.937562	1.04713	1.09648	1.0666
Vacuolar protein sorting-associated protein 35	Q9EQH3	30.78	28	0.972747	0.772681	0.963829	0.440555	0.337287
Inositol 1,4,5-trisphosphate receptor type 3	P70227	14.76	28	0.990832	0.831764	1.02802	1.10662	0.879023
Phosphatidylethanolamine-binding protein 1	P70296	72.19	28	1.00925	0.937562	0.765597	0.570164	1
Heterogeneous nuclear ribonucleoprotein L	Q8R081	35.67	28	1.01859	1.03753	1.05682	0.787046	0.92045
Sorting nexin-9	Q91VH2	27.39	28	1.22462	1.02802	0.903649	1	0.267917
Superoxide dismutase [Cu-Zn]	P08228	81.17	28	1.51356	0.954993	0.787046	0.887156	1.34276
Histone H4	P62806	53.4	28	1.65959	1.05682	0.619441	0.515229	0.672977
ATP-dependent RNA helicase DDX3X	Q62167	30.82	27	0.591562	0.597035	1.27057	0.862979	0.809096
RNA-binding protein 3	O89086	58.17	27	0.642688	0.744732	0.758578	0.428549	0.293765
14-3-3 protein beta/alpha	Q9CQV8	51.63	27	0.751623	0.691831	1.03753	0.679204	1.14815
Ubiquitin carboxyl-terminal hydrolase 5	P56399	37.41	27	0.772681	0.870964	0.648634	0.597035	1.01859
Phosphoserine aminotransferase	Q99K85	56.76	27	0.77983	0.946237	0.903649	0.963829	0.758578
Microtubule-associated protein 1A	Q9QYR6	10.77	27	0.809096	1.00925	0.794328	0.440555	1.22462
60S ribosomal protein L4	Q9D8E6	38.9	27	0.847227	1.39316	1.48594	1.55597	0.586138
Exportin-1	Q6P5F9	28.1	27	0.937562	0.847227	0.912011	0.772681	0.787046
Proliferation-associated protein 2G4	P50580	44.42	27	0.946237	1.72187	1.27057	1.30617	1.11686
Cytosol aminopeptidase	Q9CPY7	49.52	27	0.963829	0.990832	0.83946	0.77983	0.642688
26S proteasome non-ATPase regulatory subunit 1	Q3TXS7	33.68	27	0.981748	0.990832	0.946237	0.972747	0.954993
Pre-mRNA-processing-splicing factor 8	Q99PV0	14.39	27	1	0.787046	0.928966	0.772681	0.765597
Serine/threonine-protein phosphatase PP1-beta catalytic subunit	P62141	51.38	27	1.01859	1.02802	0.963829	0.990832	1.01859
Protein S100-A10	P08207	46.39	27	1.05682	1.18032	0.619441	1.30617	0.47863
Procollagen-lysine,2-oxoglutarate 5-dioxygenase 1	Q9R0E2	34.34	27	1.21339	1.15878	1.36773	0.787046	1.10662
Cytochrome b-c1 complex subunit 1, mitochondrial	Q9CZ13	38.12	27	1.25893	1.0666	0.717794	0.57544	1.13763
Prohibitin	P67778	64.34	27	1.48594	1	0.816582	0.487529	0.92045
Golgi apparatus protein 1	Q61543	22.47	27	1.55597	1.08643	0.972747	0.831764	0.847227
T-complex protein 1 subunit delta	P80315	49.72	26	0.319154	0.331131	0.636796	0.334195	0.474242
Collagen alpha-1(V) chain	O88207	18.17	26	0.564937	0.772681	1.1695	0.83946	0.862979
Asparagine synthetase [glutamine-hydrolyzing]	Q61024	39.39	26	0.580764	0.912011	1.39316	1.07647	0.744732
Probable ATP-dependent RNA helicase DDX5	Q61656	28.01	26	0.685488	0.586138	0.801678	0.937562	0.660693
Zyxin	Q62523	29.61	26	0.731139	0.630957	1.08643	0.737904	0.946237
Heterogeneous nuclear ribonucleoprotein U	Q8VEK3	25.87	26	0.772681	0.824138	1.1272	0.981748	0.57544
Reticulon-4	Q99P72	27.71	26	0.847227	1.02802	1.1695	0.642688	0.660693
T-complex protein 1 subunit eta	P80313	44.12	26	0.855067	1.02802	0.954993	1.05682	1.00925
ATP synthase subunit O, mitochondrial	Q9DB20	35.21	26	0.855067	0.698232	0.758578	0.554626	0.903649
Aldo-keto reductase family 1 member A1	Q9JII6	58.46	26	0.954993	0.717794	1	0.534564	0.483059
Guanine nucleotide-binding protein G(i) subunit alpha-2	P08752	54.08	26	0.972747	1.00925	0.809096	0.636796	0.887156
Heterogeneous nuclear ribonucleoprotein H	O35737	30.96	26	0.972747	0.981748	0.928966	0.928966	0.972747
Stress-induced-phosphoprotein 1	Q60864	36.1	26	0.981748	0.972747	1	0.972747	0.972747
Isocitrate dehydrogenase [NADP] cytoplasmic	O88844	52.17	26	1.0666	0.887156	0.903649	0.325087	0.870964
Tropomyosin alpha-3 chain	P21107	41.05	26	1.07647	0.816582	0.77983	0.751623	0.855067
Adenylate kinase 2, mitochondrial	Q9WTP6	52.72	26	1.19124	0.847227	0.928966	0.685488	1.01859
SUN domain-containing protein 2	Q8BJS4	34.2	26	1.27057	1.25893	0.704693	0.554626	0.772681
Protein Niban	Q3UW53	25.92	26	1.2942	0.847227	0.972747	0.654636	0.990832
Pyrroline-5-carboxylate reductase 1, mitochondrial	Q922W5	56.96	26	1.33045	1.20226	0.47863	0.369828	0.787046
Calpastatin	P51125	28.17	26	1.34276	1.11686	0.772681	0.824138	0.92045
Electron transfer flavoprotein subunit alpha, mitochondrial	Q99LC5	65.77	26	1.65959	0.912011	0.376704	0.554626	0.862979
Eukaryotic translation initiation factor 4 gamma 1	Q6NZJ6	16.63	25	0.580764	0.619441	1.20226	0.946237	0.895365
60S ribosomal protein L3	P27659	34.24	25	0.625173	0.946237	1.44544	0.816582	0.972747
Arginine--tRNA ligase, cytoplasmic	Q9D0I9	35	25	0.666807	0.83946	0.963829	0.751623	0.731139
Eukaryotic translation initiation factor 6	O55135	31.43	25	0.704693	0.954993	1.20226	1.22462	1.14815
Eukaryotic translation initiation factor 3 subunit B	Q8JZQ9	31.76	25	0.758578	1.03753	1.09648	1.35519	0.887156
3-ketoacyl-CoA thiolase, mitochondrial	Q8BWT1	48.11	25	0.862979	0.737904	0.672977	0.42462	0.862979
ATP-citrate synthase	Q91V92	28.14	25	0.870964	1.15878	0.824138	0.92045	0.928966
E3 ubiquitin-protein ligase UBR4	A2AN08	6.988	25	1.01859	0.990832	1.01859	0.981748	1.00925
AP-1 complex subunit beta-1	O35643	29.06	25	1.02802	1.00925	1.03753	0.937562	1
Dynactin subunit 1	O08788	26	25	1.05682	1.0666	0.981748	1.05682	1.04713
EH domain-containing protein 3	Q9QXY6	31.96	25	1.07647	1.08643	1.00925	1.08643	1.02802
Phosphoglycerate kinase 2	P09041	20.86	25	1.11686	1.0666	0.990832	1.18032	1.03753
Plexin-B2	B2RXS4	19.6	25	1.23595	0.990832	0.636796	0.824138	0.758578
Cytochrome b-c1 complex subunit 2, mitochondrial	Q9DB77	33.11	25	1.24738	1.24738	0.928966	0.847227	1.01859
Ran-specific GTPase-activating protein	P34022	49.26	25	1.24738	1.11686	1.08643	0.619441	0.879023
F-actin-capping protein subunit alpha-2	P47754	65.38	25	1.25893	1.07647	1.1695	0.816582	0.737904
Integrin alpha-V	P43406	24.43	25	1.27057	1	0.452898	0.319154	1.04713
Protein disulfide-isomerase A5	Q921X9	47.2	25	1.38038	1.55597	1.24738	0.77983	0.809096
Prolyl 3-hydroxylase 3	Q8CG70	41.12	25	1.47231	1.1695	0.809096	0.704693	0.92045
Isocitrate dehydrogenase [NADP], mitochondrial	P54071	40.27	25	1.5417	0.946237	0.772681	0.758578	0.534564
Hypoxia up-regulated protein 1	Q9JKR6	31.53	24	0.862979	0.990832	1.14815	1.02802	0.809096
60S ribosomal protein L5	P47962	44.11	24	0.895365	0.895365	1.18032	1.10662	0.903649
Deoxynucleoside triphosphate triphosphohydrolase SAMHD1	Q60710	32.07	24	0.903649	1.03753	0.744732	0.83946	0.586138
Fructose-bisphosphate aldolase C	P05063	19.83	24	0.946237	0.963829	1.07647	1.13763	1.11686
Actin-related protein 3	Q99JY9	55.74	24	0.963829	0.946237	0.903649	0.691831	0.765597
AP-2 complex subunit alpha-1	P17426	20.88	24	1.1272	0.887156	1.18032	0.981748	0.744732
1-phosphatidylinositol 4,5-bisphosphate phosphodiesterase delta-1	Q8R3B1	28.7	24	1.19124	1.11686	0.887156	0.772681	1.00925
EMILIN-1	Q99K41	21.24	24	1.20226	0.787046	0.383707	0.229087	0.60256
Regulator of nonsense transcripts 1	Q9EPU0	27.49	24	1.22462	1.04713	1.14815	0.954993	1.01859
Peroxiredoxin-1	P35700	64.32	24	1.25893	1.20226	0.895365	1	0.831764
U5 small nuclear ribonucleoprotein 200 kDa helicase	Q6P4T2	17.18	24	1.39316	1.57036	1.33045	2.03236	0.981748
Presequence protease, mitochondrial	Q8K411	29.15	24	1.39316	1.41906	0.809096	0.787046	0.636796
Peroxiredoxin-2	Q61171	65.15	24	1.48594	1.28233	0.972747	0.928966	0.685488
Catenin alpha-1	P26231	27.15	24	1.7378	1.31826	1.03753	0.92045	0.963829
Macrophage migration inhibitory factor	P34884	71.3	23	0.564937	0.554626	0.879023	0.510505	0.474242
Aspartate--tRNA ligase, cytoplasmic	Q922B2	33.93	23	0.57544	0.564937	0.660693	0.380189	0.787046
26S proteasome non-ATPase regulatory subunit 5	Q8BJY1	37.9	23	0.928966	0.824138	0.794328	0.711214	0.862979
GMP synthase [glutamine-hydrolyzing]	Q3THK7	31.6	23	0.963829	1.15878	0.83946	1.18032	1.08643
14-3-3 protein theta	P68254	42.86	23	0.963829	0.937562	0.928966	0.928966	0.92045
Guanine nucleotide-binding protein G(I)/G(S)/G(T) subunit beta-1	P62874	52.35	23	0.990832	0.981748	0.801678	0.625173	0.963829
Ras-related protein Rab-2A	P53994	67.92	23	1	0.972747	1.00925	0.990832	0.972747
Aspartate aminotransferase, cytoplasmic	P05201	37.05	23	1.01859	1.04713	1.15878	0.586138	0.660693
Ezrin	P26040	30.2	23	1.03753	1.18032	1.33045	0.77983	0.862979
Trifunctional enzyme subunit beta, mitochondrial	Q99JY0	44.84	23	1.10662	0.862979	0.654636	0.474242	0.570164
Succinyl-CoA:3-ketoacid coenzyme A transferase 1, mitochondrial	Q9D0K2	42.31	23	1.1695	0.77983	0.744732	0.597035	0.824138
Importin-4	Q8VI75	26.71	23	1.18032	0.981748	1.05682	1.11686	0.529663
Leukotriene A-4 hydrolase	P24527	29.62	23	1.61436	1.36773	0.946237	1.03753	1.08643
Transmembrane protein 43	Q9DBS1	39.25	22	0.30479	0.887156	0.954993	1	0.963829
Nuclease-sensitive element-binding protein 1	P62960	38.2	22	0.337287	0.49204	1.52757	0.981748	1
Heterogeneous nuclear ribonucleoprotein A1	P49312	31.56	22	0.366438	0.83946	0.724436	0.554626	0.270396
Niban-like protein 1	Q8R1F1	26.17	22	0.515229	0.847227	1.05682	1.04713	0.428549
Adenylyl cyclase-associated protein 1	P40124	33.12	22	0.57544	0.619441	0.972747	0.405509	0.559758
Nucleolin	P09405	25.6	22	0.765597	0.855067	1.09648	0.903649	0.679204
Annexin A7	Q07076	30.02	22	0.772681	0.758578	0.636796	0.394457	0.642688
Tyrosine--tRNA ligase, cytoplasmic	Q91WQ3	41.29	22	0.83946	0.895365	0.92045	0.608135	0.591562
Destrin	Q9R0P5	55.15	22	0.855067	1.21339	0.77983	1.00925	0.448745
Constitutive coactivator of PPAR-gamma-like protein 1	Q6A0A9	22.93	22	0.870964	1.10662	1.19124	0.787046	0.704693
Plasminogen activator inhibitor 1 RNA-binding protein	Q9CY58	30.47	22	0.928966	0.870964	1.11686	1.18032	0.879023
Fermitin family homolog 2	Q8CIB5	28.09	22	0.937562	1.0666	1.21339	1.08643	1.02802
Cytoplasmic FMR1-interacting protein 1	Q7TMB8	18.36	22	1.02802	1	0.990832	0.981748	1
Rho GDP-dissociation inhibitor 1	Q99PT1	46.57	22	1.0666	1.02802	0.636796	0.77983	1
Eukaryotic initiation factor 4A-II	P10630	43.98	22	1.09648	0.554626	0.731139	0.824138	0.928966
Glutaminase kidney isoform, mitochondrial	D3Z7P3	31.75	22	1.10662	1.14815	1.1272	0.83946	0.809096
6-phosphogluconate dehydrogenase, decarboxylating	Q9DCD0	33.95	22	1.10662	0.937562	0.855067	0.809096	0.765597
Adenosine kinase	P55264	58.73	22	1.13763	0.928966	0.92045	0.698232	0.608135
Synaptic vesicle membrane protein VAT-1 homolog	Q62465	37.93	22	1.13763	1.13763	0.772681	0.660693	0.613762
Spliceosome RNA helicase Ddx39b	Q9Z1N5	39.72	22	1.15878	0.879023	1.0666	0.928966	0.862979
Cartilage oligomeric matrix protein	Q9R0G6	23.58	22	1.18032	0.751623	0.654636	0.580764	0.816582
26S proteasome regulatory subunit 6A	O88685	47.74	22	1.21339	1.04713	0.758578	1.10662	0.879023
Matrin-3	Q8K310	30.97	22	1.22462	0.887156	1.08643	0.831764	0.758578
von Willebrand factor A domain-containing protein 5A	Q99KC8	25.6	22	1.25893	1.00925	0.954993	0.879023	1.27057
Adenosylhomocysteinase	P50247	40.05	22	1.27057	1.08643	1.03753	0.946237	0.981748
Cytochrome c1, heme protein, mitochondrial	Q9D0M3	29.85	22	1.30617	1.21339	0.816582	0.765597	0.457088
Peroxiredoxin-4	O08807	49.27	22	1.44544	0.981748	0.903649	0.794328	1.05682
Eukaryotic translation initiation factor 4B	Q8BGD9	37.97	21	0.420727	0.390841	0.630957	0.436516	0.630957
Lipoma-preferred partner homolog	Q8BFW7	33.28	21	0.630957	0.724436	0.847227	0.398107	0.801678
Lysine--tRNA ligase	Q99MN1	27.9	21	0.648634	0.912011	0.981748	0.903649	0.887156
60S acidic ribosomal protein P0	P14869	58.99	21	0.654636	0.751623	1.34276	1.00925	0.524807
Heat shock protein 105 kDa	Q61699	28.32	21	0.672977	0.554626	0.824138	1.04713	0.296483
40S ribosomal protein S10	P63325	47.27	21	0.751623	0.737904	1.10662	1.00925	0.549541
Phosphate carrier protein, mitochondrial	Q8VEM8	42.86	21	0.801678	0.685488	0.816582	0.487529	0.698232
Eukaryotic translation initiation factor 5A-1	P63242	40.26	21	0.824138	0.990832	1.18032	0.963829	0.648634
40S ribosomal protein S7	P62082	46.39	21	0.855067	0.963829	1.05682	1.31826	0.554626
Heterogeneous nuclear ribonucleoprotein A3	Q8BG05	37.99	21	0.862979	1	0.981748	0.711214	0.60256
Peptidyl-prolyl cis-trans isomerase FKBP10	Q61576	33.05	21	0.870964	0.879023	0.990832	0.737904	0.487529
Phosphoglucomutase-1	Q9D0F9	38.79	21	0.887156	0.731139	0.744732	0.461318	0.630957
Poly(rC)-binding protein 2	Q61990	53.04	21	0.946237	0.903649	1.23595	1.13763	1.55597
14-3-3 protein gamma	P61982	53.04	21	0.963829	0.879023	0.972747	0.660693	1.05682
Rab GDP dissociation inhibitor alpha	P50396	56.38	21	0.972747	0.809096	0.928966	0.666807	0.772681
Probable ubiquitin carboxyl-terminal hydrolase FAF-X	P70398	10.79	21	0.981748	1.09648	0.636796	0.831764	1.00925
Mitogen-activated protein kinase 1	P63085	45.25	21	1	0.946237	0.895365	0.972747	0.92045
Actin-related protein 2/3 complex subunit 2	Q9CVB6	44.33	21	1.00925	1.00925	1.01859	1.02802	1
Electron transfer flavoprotein subunit beta	Q9DCW4	52.16	21	1.04713	0.77983	0.758578	0.534564	0.787046
Lysosomal alpha-glucosidase	P70699	17.73	21	1.10662	0.824138	1.35519	0.363078	0.831764
Myristoylated alanine-rich C-kinase substrate	P26645	49.19	21	1.10662	0.654636	0.954993	0.704693	0.758578
ATP-dependent RNA helicase DDX1	Q91VR5	25.95	21	1.11686	1.15878	1.02802	1.20226	0.672977
Leucine-rich repeat-containing protein 59	Q922Q8	44.63	21	1.15878	0.946237	1.22462	1.39316	0.549541
Synemin	Q70IV5	14.99	21	1.1695	0.724436	0.613762	0.383707	0.903649
Glycerol-3-phosphate dehydrogenase, mitochondrial	Q64521	30.54	21	1.27057	0.981748	0.912011	0.787046	0.937562
26S proteasome regulatory subunit 10B	P62334	42.67	21	1.75388	1.34276	1.19124	1.45881	1
Protein Noxp20	Q9D281	40.07	21	1.77011	1.31826	0.847227	1.24738	1.5417
Ras GTPase-activating protein-binding protein 1	P97855	35.91	20	0.564937	0.642688	1.08643	0.895365	0.698232
Profilin-1	P62962	71.43	20	0.564937	0.963829	0.862979	0.529663	0.772681
Profilin-1	P62962	71.43	20	0.564937	0.963829	0.862979	0.529663	0.772681
Asparagine--tRNA ligase, cytoplasmic	Q8BP47	30.59	20	0.679204	1.1272	1.1695	1.01859	0.787046
Protein S100-A6	P14069	84.27	20	0.679204	0.666807	0.613762	0.519996	0.679204
40S ribosomal protein S8	P62242	49.04	20	0.724436	0.801678	1.27057	1.04713	0.816582
Integrin beta-1	P09055	22.06	20	0.772681	1.02802	1.08643	1.13763	0.928966
Calponin-2	Q08093	44.26	20	0.801678	1.1272	1.33045	1.14815	0.887156
Voltage-dependent anion-selective channel protein 1	Q60932	65.54	20	0.824138	0.685488	1.25893	0.847227	0.744732
Perilipin-3	Q9DBG5	46.68	20	0.83946	0.870964	0.654636	0.724436	1.11686
Endoplasmic reticulum resident protein 44	Q9D1Q6	37.44	20	0.847227	0.794328	1.09648	0.731139	0.580764
Heterogeneous nuclear ribonucleoprotein H2	P70333	34.52	20	0.879023	0.737904	0.831764	0.564937	0.870964
Splicing factor 3B subunit 1	Q99NB9	17.79	20	0.887156	0.981748	1.13763	0.83946	0.751623
Eukaryotic translation initiation factor 3 subunit E	P60229	26.07	20	0.895365	0.895365	1.09648	1.41906	0.879023
Heterogeneous nuclear ribonucleoprotein F	Q9Z2X1	30.12	20	0.937562	1.02802	1.05682	1.03753	0.954993
Annexin A4	P97429	52.66	20	0.954993	0.862979	0.765597	0.570164	0.765597
Puromycin-sensitive aminopeptidase	Q11011	30.43	20	0.972747	0.870964	0.608135	0.717794	0.831764
Transcription intermediary factor 1-beta	Q62318	20.26	20	1	1	1.02802	0.937562	1.09648
Proteasome adapter and scaffold protein ECM29	Q6PDI5	15.82	20	1.00925	0.972747	0.990832	0.981748	1
Glutamine--tRNA ligase	Q8BML9	26.19	20	1.05682	0.972747	0.937562	0.83946	0.972747
Catenin delta-1	P30999	21.54	20	1.05682	1.04713	0.972747	1.02802	0.912011
Aldo-keto reductase family 1 member B1	P45376	57.28	20	1.09648	1.10662	0.801678	0.92045	1.01859
Pyridoxal-dependent decarboxylase domain-containing protein 1	Q99K01	31.26	20	1.11686	1.00925	0.847227	1.21339	1.20226
Acyl-CoA dehydrogenase family member 9, mitochondrial	Q8JZN5	29.12	20	1.15878	0.912011	0.704693	0.698232	0.772681
Elongation factor Tu, mitochondrial	Q8BFR5	40.49	20	1.18032	0.937562	0.937562	0.765597	0.981748
Biglycan	P28653	34.15	20	1.49968	1.03753	0.765597	0.92045	1
General vesicular transport factor p115	Q9Z1Z0	23.57	20	1.58489	1.07647	1.85353	1.02802	1.11686
Myosin regulatory light polypeptide 9	Q9CQ19	56.4	19	0.672977	0.92045	0.928966	1.20226	0.0121339
3-hydroxyacyl-CoA dehydrogenase type-2	O08756	54.79	19	0.679204	0.642688	0.895365	0.691831	0.83946
Multifunctional procollagen lysine hydroxylase and glycosyltransferase LH3	Q9R0E1	24.29	19	0.698232	0.972747	1.01859	0.895365	0.405509
Trifunctional purine biosynthetic protein adenosine-3	Q64737	19.5	19	0.731139	0.801678	0.972747	0.794328	0.809096
60S ribosomal protein L7a	P12970	33.46	19	0.809096	0.963829	1.02802	0.92045	0.879023
Glutamine--fructose-6-phosphate aminotransferase [isomerizing] 1	P47856	29.56	19	0.855067	0.77983	0.847227	1.07647	0.862979
Major vault protein	Q9EQK5	33.22	19	0.870964	0.704693	0.758578	0.660693	0.711214
Nucleolar protein 56	Q9D6Z1	27.07	19	0.895365	0.831764	1.27057	0.887156	0.855067
Transforming protein RhoA	Q9QUI0	72.02	19	0.903649	0.972747	0.580764	0.724436	0.912011
Calponin-3	Q9DAW9	50.3	19	0.937562	0.544503	0.981748	0.824138	0.731139
Enhancer of mRNA-decapping protein 4	Q3UJB9	19.63	19	0.972747	0.990832	1.03753	1	0.954993
Transmembrane emp24 domain-containing protein 2	Q9R0Q3	24.88	19	0.981748	0.990832	1.01859	0.972747	0.981748
Pyrroline-5-carboxylate reductase 2	Q922Q4	43.75	19	0.981748	0.937562	0.937562	0.990832	0.963829
Programmed cell death 6-interacting protein	Q9WU78	23.82	19	1	1	1.00925	1	0.981748
Dynamin-1-like protein	Q8K1M6	27.36	19	1	1.01859	1.02802	1.02802	0.990832
Prohibitin-2	O35129	42.47	19	1.00925	1.01859	0.946237	0.946237	0.972747
DNA damage-binding protein 1	Q3U1J4	17.11	19	1.02802	0.963829	1.52757	1.51356	0.619441
Calpain-1 catalytic subunit	O35350	26.09	19	1.10662	0.83946	1	0.92045	0.895365
Pre-mRNA-processing factor 19	Q99KP6	39.88	19	1.11686	1.00925	1.04713	1.08643	0.758578
Probable ATP-dependent RNA helicase DDX17	Q501J6	23.54	19	1.11686	0.963829	0.981748	1.08643	0.895365
Coatomer subunit delta	Q5XJY5	38.75	19	1.1695	0.946237	1.22462	1.07647	0.751623
Nucleobindin-2	P81117	37.86	19	1.21339	0.963829	0.981748	0.772681	0.954993
Glutathione S-transferase Mu 5	P48774	56.25	19	1.34276	0.625173	0.83946	0.630957	0.519996
Leucyl-cystinyl aminopeptidase	Q8C129	20.2	19	1.39316	1.21339	0.672977	0.946237	0.765597
V-type proton ATPase catalytic subunit A	P50516	31.77	19	1.41906	1.11686	0.990832	0.847227	1
Septin-9	Q80UG5	29.5	19	1.44544	0.895365	1.10662	1	1.15878
NAD(P) transhydrogenase, mitochondrial	Q61941	20.99	19	1.45881	1.33045	0.751623	0.887156	0.972747
Vacuolar protein sorting-associated protein 29	Q9QZ88	50	19	1.6293	1.94089	0.765597	1.51356	1.40605
Putative phospholipase B-like 2	Q3TCN2	20.71	19	1.97697	0.92045	1.23595	1.13763	1.43219
BTB/POZ domain-containing protein KCTD12	Q6WVG3	30.58	18	0.519996	0.57544	0.524807	0.283139	0.691831
Ubiquilin-2	Q9QZM0	23.51	18	0.648634	0.642688	0.519996	0.47863	0.954993
Aminoacyl tRNA synthase complex-interacting multifunctional protein 2	Q8R010	44.06	18	0.685488	0.580764	1	0.505825	0.570164
Calponin-1	Q08091	53.87	18	0.731139	0.92045	1.1272	1.28233	0.57544
Four and a half LIM domains protein 1	P97447	43.57	18	0.751623	1.10662	0.937562	0.981748	0.731139
60S ribosomal protein L6	P47911	46.96	18	0.765597	0.954993	1.07647	0.981748	1.04713
Torsin-1A-interacting protein 1	Q921T2	26.05	18	0.816582	0.613762	0.954993	0.483059	0.717794
Myosin regulatory light chain 12B	Q3THE2	50.58	18	0.855067	0.809096	0.855067	0.685488	0.990832
ATP-dependent 6-phosphofructokinase, muscle type	P47857	22.31	18	0.928966	1.0666	0.772681	1.20226	1.07647
Very long-chain specific acyl-CoA dehydrogenase, mitochondrial	P50544	29.27	18	0.946237	0.981748	0.83946	0.787046	0.937562
Splicing factor 3B subunit 3	Q921M3	14.63	18	0.946237	0.801678	1.19124	1.23595	0.972747
26S proteasome non-ATPase regulatory subunit 12	Q9D8W5	41.01	18	0.963829	0.963829	0.990832	0.972747	1
Aminoacyl tRNA synthase complex-interacting multifunctional protein 1	P31230	48.39	18	0.963829	1.01859	0.972747	1	1.01859
Probable ATP-dependent RNA helicase DDX6	P54823	35.82	18	0.981748	0.954993	0.990832	1.00925	1.01859
Peptidyl-prolyl cis-trans isomerase FKBP4	P30416	49.56	18	1	1.03753	1.25893	1.1695	1.05682
N(G),N(G)-dimethylarginine dimethylaminohydrolase 1	Q9CWS0	63.86	18	1	1.01859	0.981748	1.02802	0.990832
26S proteasome regulatory subunit 4	P62192	41.36	18	1	0.903649	0.937562	0.765597	0.794328
Palladin	Q9ET54	13.07	18	1.04713	1.04713	0.963829	1.30617	1.0666
Tryptophan--tRNA ligase, cytoplasmic	P32921	34.51	18	1.05682	0.855067	0.809096	0.772681	0.698232
40S ribosomal protein S15a	P62245	51.54	18	1.0666	1.08643	1.19124	1.51356	0.483059
Purine nucleoside phosphorylase	P23492	40.14	18	1.07647	0.794328	0.928966	0.559758	0.544503
Splicing factor U2AF 65 kDa subunit	P26369	25.05	18	1.10662	1.10662	1.24738	1.21339	0.83946
Chloride intracellular channel protein 4	Q9QYB1	69.17	18	1.1272	1.09648	1.25893	1.39316	0.765597
N-acetylglucosamine-6-sulfatase	Q8BFR4	33.82	18	1.14815	0.765597	0.83946	0.737904	0.816582
Short-chain specific acyl-CoA dehydrogenase, mitochondrial	Q07417	30.34	18	1.19124	0.928966	0.772681	0.539511	0.787046
Eukaryotic translation initiation factor 3 subunit I	Q9QZD9	41.23	18	1.21339	1.25893	1.14815	1.49968	0.937562
Acetyl-CoA acetyltransferase, mitochondrial	Q8QZT1	38.44	18	1.25893	1.11686	0.887156	0.870964	1.14815
Glutamine amidotransferase-like class 1 domain-containing protein 3A, mitochondrial	Q9D172	32.71	18	1.36773	1.1695	0.83946	0.946237	0.895365
Isocitrate dehydrogenase [NAD] subunit gamma 1, mitochondrial	P70404	41.48	18	1.40605	1.09648	0.946237	1.04713	1.1695
LIM domain and actin-binding protein 1	Q9ERG0	24.57	18	1.47231	1.05682	1.33045	0.895365	1.13763
Zinc finger protein-like 1	Q9DB43	25.48	18	1.95884	2.55859	1.31826	1.95884	2.1677
NAD(P)H dehydrogenase [quinone] 1	Q64669	46.35	18	1.97697	1.31826	0.912011	1.15878	1.47231
Protocadherin Fat 4	Q2PZL6	6.987	18	1.99526	1.5417	0.524807	0.648634	0.946237
Prosaposin	Q61207	23.88	18	2.18776	1.04713	1.38038	0.765597	0.711214
40S ribosomal protein S14	P62264	64.24	17	0.390841	0.570164	1.00925	0.519996	0.559758
60S ribosomal protein L12	P35979	59.39	17	0.436516	0.580764	0.685488	0.524807	0.717794
Lamina-associated polypeptide 2, isoforms beta/delta/epsilon/gamma	Q61029	27.21	17	0.448745	0.809096	0.972747	0.724436	1.09648
Caveolin-1	P49817	45.51	17	0.505825	0.586138	1.51356	1.1272	1.11686
Eukaryotic translation initiation factor 3 subunit L	Q8QZY1	32.8	17	0.549541	0.619441	0.981748	0.870964	0.49204
40S ribosomal protein S2	P25444	49.15	17	0.549541	0.580764	1.07647	0.870964	0.383707
Heat shock protein 75 kDa, mitochondrial	Q9CQN1	27.76	17	0.787046	1.00925	0.724436	0.564937	0.77983
Chloride intracellular channel protein 1	Q9Z1Q5	53.53	17	0.912011	0.816582	0.963829	0.981748	0.737904
Proteasome subunit alpha type-5	Q9Z2U1	61.83	17	0.92045	0.895365	0.903649	0.698232	0.751623
60S ribosomal protein L10	Q6ZWV3	41.59	17	0.937562	1.03753	1.25893	1.30617	0.751623
Ataxin-10	P28658	33.47	17	0.972747	0.990832	1	0.990832	0.972747
Metalloreductase STEAP3	Q8CI59	31.76	17	1	0.794328	0.685488	0.334195	0.685488
Carbonyl reductase [NADPH] 1	P48758	51.26	17	1	0.92045	0.724436	0.887156	1.09648
40S ribosomal protein S5	P97461	41.18	17	1	0.824138	1.38038	1	1.15878
Liprin-beta-1	Q8C8U0	21.88	17	1.00925	0.990832	0.912011	0.751623	0.937562
NADH dehydrogenase [ubiquinone] 1 alpha subcomplex subunit 9, mitochondrial	Q9DC69	41.38	17	1.00925	1.09648	1.02802	0.660693	0.765597
Ras-related protein Rab-14	Q91V41	69.3	17	1.00925	0.887156	1	0.937562	0.912011
26S proteasome non-ATPase regulatory subunit 11	Q8BG32	45.26	17	1.01859	0.928966	1.11686	0.77983	0.765597
Histone H2B type 1-A	P70696	48.82	17	1.01859	0.751623	0.809096	0.855067	0.963829
B-cell receptor-associated protein 31	Q61335	25.71	17	1.03753	1.15878	1.07647	1.24738	1.11686
Thimet oligopeptidase	Q8C1A5	26.35	17	1.09648	1.07647	0.765597	0.862979	0.711214
Sulfide:quinone oxidoreductase, mitochondrial	Q9R112	43.33	17	1.11686	0.847227	0.744732	0.544503	0.691831
Alcohol dehydrogenase class-3	P28474	30.75	17	1.1272	0.724436	0.963829	0.887156	0.625173
Histone H2A type 1-K	Q8CGP7	39.23	17	1.14815	0.394457	1.20226	2.208	2.24905
RuvB-like 1	P60122	42.11	17	1.1695	0.903649	1.18032	1	0.816582
Fumarate hydratase, mitochondrial	P97807	41.22	17	1.19124	1.01859	0.847227	0.724436	0.937562
Ubiquitin-like modifier-activating enzyme 6	Q8C7R4	18.23	17	1.21339	1.36773	1	1.38038	1.1695
Glutathione S-transferase Mu 2	P15626	43.12	17	1.22462	0.903649	1.25893	1.88799	1.21339
26S proteasome regulatory subunit 6B	P54775	33.97	17	1.31826	1.21339	1.01859	1.61436	0.737904
Proteasome activator complex subunit 1	P97371	47.79	17	1.40605	0.862979	1.09648	1.13763	0.870964
Reticulocalbin-1	Q05186	50.77	17	1.5417	0.672977	1.1272	0.608135	0.895365
Cadherin-11	P55288	4.271	17	1.5417	1.51356	0.711214	1.23595	1.24738
Hydroxyacyl-coenzyme A dehydrogenase, mitochondrial	Q61425	52.87	17	1.78649	1.13763	0.801678	0.505825	0.570164
Histone H2A type 2-A	Q6GSS7	54.62	17	1.78649	1.1695	0.737904	2.05116	1.39316
14-3-3 protein eta	P68510	42.68	16	0.544503	0.549541	0.83946	0.554626	0.928966
NADH-ubiquinone oxidoreductase 75 kDa subunit, mitochondrial	Q91VD9	26.13	16	0.586138	0.60256	0.685488	0.363078	0.887156
Adenylosuccinate synthetase isozyme 2	P46664	32.46	16	0.630957	0.937562	1.21339	1.31826	0.946237
Peroxisomal multifunctional enzyme type 2	P51660	26.8	16	0.648634	0.937562	0.981748	0.937562	0.879023
Annexin A3	O35639	45.51	16	0.698232	0.862979	1.07647	0.648634	0.824138
60S acidic ribosomal protein P2	P99027	49.57	16	0.801678	0.77983	0.895365	0.83946	0.847227
26S proteasome non-ATPase regulatory subunit 3	P14685	27.17	16	0.831764	0.816582	1.14815	0.981748	0.554626
Protein argonaute-2	Q8CJG0	21.74	16	0.83946	1.25893	0.519996	1.07647	1.00925
Exportin-2	Q9ERK4	19.36	16	0.847227	0.879023	0.954993	0.765597	0.672977
Alpha-centractin	P61164	43.09	16	0.855067	0.903649	0.963829	0.824138	0.912011
Protein S100-A11	P50543	43.88	16	0.887156	0.831764	0.625173	0.619441	0.260615
Lamin-B1	P14733	27.72	16	0.946237	0.648634	0.990832	0.642688	1
F-actin-capping protein subunit beta	P47757	42.6	16	0.963829	0.946237	0.92045	0.691831	0.765597
[3-methyl-2-oxobutanoate dehydrogenase [lipoamide]] kinase, mitochondrial	O55028	16.75	16	0.963829	0.809096	0.83946	1.21339	1.33045
Malate dehydrogenase, cytoplasmic	P14152	35.33	16	0.972747	0.912011	0.895365	0.57544	0.801678
Dynactin subunit 2	Q99KJ8	40.05	16	0.981748	1	0.963829	0.963829	0.981748
Eukaryotic translation initiation factor 2 subunit 2	Q99L45	34.14	16	0.981748	0.981748	1.03753	1.05682	1.00925
Acyl-CoA synthetase family member 2, mitochondrial	Q8VCW8	24.39	16	0.981748	0.981748	0.928966	0.963829	0.946237
Proteasome subunit alpha type-6	Q9QUM9	47.56	16	0.990832	0.981748	0.990832	0.972747	0.990832
Cytoplasmic dynein 1 intermediate chain 2	O88487	24.51	16	0.990832	0.672977	0.816582	0.801678	0.597035
Guanine nucleotide-binding protein G(q) subunit alpha	P21279	25.35	16	1	0.903649	0.981748	0.831764	1.01859
Transportin-1	Q8BFY9	22.27	16	1.01859	1.10662	0.990832	0.801678	0.751623
Epididymis-specific alpha-mannosidase	O54782	13.56	16	1.01859	0.937562	0.972747	0.963829	1.01859
Insulin-degrading enzyme	Q9JHR7	19.53	16	1.03753	1.27057	0.981748	1.28233	1.18032
Mitochondrial import receptor subunit TOM70	Q9CZW5	32.24	16	1.0666	1.14815	0.903649	0.855067	0.937562
Vasorin	Q9CZT5	14.41	16	1.08643	0.619441	0.724436	0.660693	1.11686
WASH complex subunit 5	Q8C2E7	18.46	16	1.1272	0.895365	0.887156	0.879023	0.672977
Nucleobindin-1	Q02819	33.33	16	1.1695	1.09648	0.758578	0.758578	1.00925
Quinone oxidoreductase	P47199	42.3	16	1.1695	0.816582	0.801678	0.642688	0.895365
DNA-(apurinic or apyrimidinic site) lyase	P28352	50.16	16	1.20226	1.08643	0.870964	0.855067	1
Coatomer subunit epsilon	O89079	58.77	16	1.20226	0.887156	1.22462	0.903649	0.711214
Short/branched chain specific acyl-CoA dehydrogenase, mitochondrial	Q9DBL1	9.491	16	1.20226	0.698232	0.534564	0.758578	1.03753
Histone H2AX	P27661	34.97	16	1.24738	1.14815	0.972747	1.02802	1.03753
Tricarboxylate transport protein, mitochondrial	Q8JZU2	25.72	16	1.2942	0.787046	0.824138	0.597035	0.246604
Interleukin enhancer-binding factor 3	Q9Z1X4	11.14	16	1.34276	1.51356	1.15878	0.847227	1.27057
RNA transcription, translation and transport factor protein	Q9CQE8	51.23	16	1.36773	1.22462	1.65959	1.23595	1.27057
Amine oxidase [flavin-containing] A	Q64133	28.71	16	1.39316	1.0666	0.758578	0.831764	1.09648
Integrin beta-5	O70309	22.06	16	1.58489	1.18032	0.570164	0.529663	0.474242
Nuclear factor 1 X-type	P70257	18.65	16	1.58489	1	0.679204	0.401791	0.787046
Nuclear transport factor 2	P61971	62.99	16	1.80302	1.28233	1.10662	1.07647	1.09648
Histone H1.2	P15864	44.34	16	1.95884	1.59956	0.903649	0.731139	0.972747
CTP synthase 1	P70698	31.47	15	0.613762	0.731139	0.963829	0.855067	0.862979
CD109 antigen	Q8R422	11.93	15	0.679204	0.77983	0.744732	1.11686	0.660693
AP-3 complex subunit delta-1	O54774	16.68	15	0.731139	0.717794	0.816582	0.580764	0.77983
Cytochrome b5	P56395	41.04	15	0.794328	1.08643	0.787046	0.416869	1.08643
Protein SET	Q9EQU5	27.34	15	0.824138	0.847227	1.18032	1.09648	1.24738
GTP-binding nuclear protein Ran	P62827	39.35	15	0.83946	0.963829	1.19124	0.972747	0.912011
Prostacyclin synthase	O35074	36.53	15	0.855067	0.801678	1.14815	1.13763	0.444631
MLV-related proviral Env polyprotein	P10404	19.03	15	0.855067	1.2942	0.963829	1.09648	0.744732
26S proteasome regulatory subunit 8	P62196	36.95	15	0.879023	0.92045	0.928966	0.831764	0.751623
Alpha-soluble NSF attachment protein	Q9DB05	57.29	15	0.895365	0.765597	0.870964	0.981748	0.847227
Ras-related protein Rab-2B	P59279	45.83	15	0.895365	0.954993	0.870964	0.862979	0.946237
Pyruvate dehydrogenase E1 component subunit beta, mitochondrial	Q9D051	41.5	15	0.903649	0.801678	0.816582	0.654636	0.758578
Dolichyl-diphosphooligosaccharide--protein glycosyltransferase 48 kDa subunit	O54734	31.97	15	0.946237	1.13763	1.1695	0.772681	0.642688
Microtubule-associated protein 1B	P14873	6.696	15	0.954993	0.954993	0.963829	0.946237	0.92045
Kinectin	Q61595	14.54	15	0.972747	1	1.03753	1.02802	0.981748
Splicing factor, proline- and glutamine-rich	Q8VIJ6	19.89	15	0.972747	0.990832	0.990832	0.981748	1
NADP-dependent malic enzyme	P06801	28.5	15	0.972747	1.05682	0.946237	0.879023	0.711214
Calmodulin-3	P0DP28	44.3	15	0.972747	1	0.717794	0.570164	0.636796
Aspartyl/asparaginyl beta-hydroxylase	Q8BSY0	20.78	15	0.981748	0.887156	0.83946	0.691831	0.731139
26S proteasome non-ATPase regulatory subunit 6	Q99JI4	39.33	15	0.981748	0.963829	0.990832	1	0.972747
Vesicle-trafficking protein SEC22b	O08547	40	15	0.981748	0.801678	0.666807	0.554626	0.672977
COP9 signalosome complex subunit 4	O88544	46.31	15	0.990832	0.912011	1.22462	1.05682	0.77983
Eukaryotic translation initiation factor 3 subunit C	Q8R1B4	15.48	15	0.990832	1.01859	1.02802	1.03753	1
Proteasome subunit beta type-5	O55234	32.58	15	0.990832	0.990832	1.01859	1.00925	1
Rho-related GTP-binding protein RhoC	Q62159	53.37	15	0.990832	0.912011	0.954993	0.954993	0.912011
Tubulin--tyrosine ligase-like protein 12	Q3UDE2	28.17	15	1.01859	1	0.737904	1.03753	0.765597
PDZ and LIM domain protein 5	Q8CI51	26.06	15	1.02802	1.07647	1.13763	1.25893	0.946237
Dysferlin	Q9ESD7	10.1	15	1.03753	1.21339	0.946237	0.92045	0.946237
GDP-mannose 4,6 dehydratase	Q8K0C9	36.56	15	1.03753	1.01859	1.00925	1.00925	1
Hsc70-interacting protein	Q99L47	23.18	15	1.05682	0.972747	1	0.954993	1
26S proteasome regulatory subunit 7	P46471	39.49	15	1.0666	1.28233	0.912011	1.0666	0.613762
Twinfilin-2	Q9Z0P5	41.55	15	1.0666	1.02802	1	1.00925	1
Copper transport protein ATOX1	O08997	85.29	15	1.0666	0.895365	0.887156	0.660693	0.801678
Unconventional myosin-Ie	E9Q634	16.08	15	1.07647	1.04713	1.14815	1.07647	0.824138
Ribose-phosphate pyrophosphokinase 1	Q9D7G0	31.13	15	1.10662	1.08643	0.972747	1.1272	0.787046
Tensin-3	Q5SSZ5	15.56	15	1.1272	0.92045	0.990832	0.654636	0.704693
Succinate--CoA ligase [ADP-forming] subunit beta, mitochondrial	Q9Z2I9	31.75	15	1.19124	0.83946	1.0666	0.816582	0.744732
Tripeptidyl-peptidase 2	Q64514	18.38	15	1.21339	1.30617	0.816582	1.7378	0.698232
N(G),N(G)-dimethylarginine dimethylaminohydrolase 2	Q99LD8	50.18	15	1.21339	1.14815	0.887156	0.413047	0.981748
Carbonyl reductase [NADPH] 3	Q8K354	44.04	15	1.25893	1.08643	0.758578	0.937562	1.18032
Inositol 1,4,5-trisphosphate receptor type 1	P11881	6.002	15	1.27057	1.11686	0.816582	1.09648	0.847227
Peroxiredoxin-6	O08709	64.29	15	1.31826	1.21339	0.711214	0.731139	0.648634
Catalase	P24270	32.83	15	1.33045	1.55597	0.895365	1.03753	0.772681
Ribose-phosphate pyrophosphokinase 2	Q9CS42	31.13	15	1.34276	2.03236	1.7378	1.51356	1.0666
Beta-hexosaminidase subunit alpha	P29416	22.16	15	1.59956	0.801678	1.05682	0.440555	0.809096
Peptidyl-prolyl cis-trans isomerase B	P24369	52.31	15	1.64437	0.879023	0.981748	0.787046	0.49204
Nck-associated protein 1	P28660	14.63	15	1.8197	1.41906	1.43219	1.70608	1.39316
60S ribosomal protein L13	P47963	39.34	14	0.465586	0.597035	0.83946	0.619441	0.912011
Integrin alpha-5	P11688	10.73	14	0.57544	0.895365	1.30617	1.13763	0.751623
60S ribosomal protein L8	P62918	30.35	14	0.630957	0.928966	0.895365	0.717794	1.0666
Eukaryotic translation initiation factor 2 subunit 1	Q6ZWX6	34.6	14	0.648634	0.744732	0.666807	0.794328	0.794328
Ubiquitin carboxyl-terminal hydrolase 14	Q9JMA1	38.13	14	0.672977	1.27057	0.855067	0.660693	0.954993
ELAV-like protein 1	P70372	28.22	14	0.679204	0.879023	0.787046	0.847227	0.928966
40S ribosomal protein S4, X isoform	P62702	37.64	14	0.717794	0.895365	1.28233	1.23595	0.711214
Importin subunit alpha-3	O35343	20.54	14	0.717794	1.00925	1.00925	1	0.672977
Pre-mRNA-splicing factor ATP-dependent RNA helicase DHX15	O35286	17.61	14	0.809096	0.963829	0.912011	1.04713	0.758578
Sideroflexin-3	Q91V61	33.64	14	0.824138	0.879023	0.724436	0.387258	0.666807
Calpain small subunit 1	O88456	47.58	14	0.83946	0.679204	1.05682	0.654636	0.824138
Eukaryotic translation initiation factor 2 subunit 3, X-linked	Q9Z0N1	27.75	14	0.862979	1.24738	0.895365	1.09648	0.963829
Septin-11	Q8C1B7	36.19	14	0.879023	0.724436	0.954993	0.559758	0.937562
Actin-related protein 2/3 complex subunit 1B	Q9WV32	42.74	14	0.912011	0.816582	1.1272	0.619441	0.928966
Voltage-dependent anion-selective channel protein 2	Q60930	34.58	14	0.912011	0.809096	1.35519	0.895365	0.787046
SH3 domain-binding glutamic acid-rich-like protein	Q9JJU8	78.95	14	0.912011	1.15878	0.744732	0.717794	0.831764
Transportin-3	Q6P2B1	19.72	14	0.928966	0.879023	0.831764	0.879023	0.895365
TAR DNA-binding protein 43	Q921F2	22.95	14	0.937562	0.83946	1.03753	0.912011	0.744732
Platelet-derived growth factor receptor beta	P05622	14.3	14	0.946237	1.27057	0.711214	1.25893	0.855067
F-actin-capping protein subunit alpha-1	P47753	41.61	14	0.972747	0.679204	1.02802	0.92045	0.855067
Eukaryotic translation initiation factor 5B	Q05D44	16.86	14	0.990832	1.00925	1.00925	1.05682	1.00925
Ubiquitin-conjugating enzyme E2 N	P61089	52.63	14	0.990832	0.981748	0.981748	0.981748	0.963829
Cysteine--tRNA ligase, cytoplasmic	Q9ER72	20.1	14	1	0.972747	1.01859	0.972747	0.981748
Guanine nucleotide-binding protein G(I)/G(S)/G(T) subunit beta-2	P62880	37.35	14	1.00925	1.18032	0.972747	0.855067	0.794328
5-oxoprolinase	Q8K010	14.83	14	1.02802	0.954993	0.963829	0.954993	0.990832
Medium-chain specific acyl-CoA dehydrogenase, mitochondrial	P45952	29.45	14	1.02802	0.831764	0.751623	0.625173	0.744732
COP9 signalosome complex subunit 3	O88543	28.13	14	1.03753	1.04713	0.963829	0.990832	0.963829
GTP-binding protein SAR1a	P36536	50	14	1.03753	0.981748	1	1.01859	0.954993
Twinfilin-1	Q91YR1	32	14	1.04713	1.1272	0.981748	0.963829	0.787046
Inorganic pyrophosphatase	Q9D819	46.02	14	1.05682	1.00925	1.02802	1.05682	0.954993
Ubiquitin thioesterase OTUB1	Q7TQI3	43.54	14	1.0666	1.04713	0.809096	0.83946	0.597035
Alpha-aminoadipic semialdehyde dehydrogenase	Q9DBF1	27.46	14	1.10662	0.963829	0.765597	0.636796	0.660693
Kinesin-1 heavy chain	Q61768	15.89	14	1.19124	1.10662	1.10662	1.27057	0.903649
Histone H3.2	P84228	50	14	1.22462	0.816582	0.928966	0.794328	1.08643
Histone H1.4	P43274	34.7	14	1.24738	1.48594	1.28233	1.30617	1.02802
Dual specificity mitogen-activated protein kinase kinase 1	P31938	34.86	14	1.30617	1.21339	0.855067	1.24738	1.07647
Signal transducer and activator of transcription 3	P42227	17.4	14	1.30617	1.27057	1.0666	1.24738	1.10662
Transmembrane glycoprotein NMB	Q99P91	12.2	14	1.33045	1.38038	0.794328	0.501187	0.862979
Serum paraoxonase/lactonase 3	Q62087	56.5	14	1.34276	0.737904	0.972747	0.47863	0.83946
Catenin beta-1	Q02248	25.86	14	1.35519	1.05682	0.92045	0.77983	0.946237
4-trimethylaminobutyraldehyde dehydrogenase	Q9JLJ2	23.48	14	1.36773	0.963829	0.591562	0.963829	0.580764
ER membrane protein complex subunit 1	Q8C7X2	19.36	14	1.38038	0.928966	0.92045	1.52757	0.49204
rRNA 2'-O-methyltransferase fibrillarin	P35550	48.62	14	1.40605	1.75388	1.1695	1.5417	1.41906
Ubiquitin-conjugating enzyme E2 L3	P68037	59.74	14	1.43219	1.44544	1.24738	1.19124	0.816582
Methylmalonate-semialdehyde dehydrogenase [acylating], mitochondrial	Q9EQ20	24.67	14	1.7378	1.28233	0.544503	0.954993	0.928966
High mobility group protein B1	P63158	41.86	14	2.1677	1.70608	0.816582	1.6293	0.272898
Cytochrome c oxidase subunit 2	P00405	20.26	13	0.474242	1.19124	1.23595	1.05682	1.00925
Anionic trypsin-2	P07146	20.73	13	0.529663	1.22462	0.831764	1.01859	0.636796
Cytochrome b5 type B	Q9CQX2	56.16	13	0.613762	0.879023	1.07647	0.613762	1
LIM and SH3 domain protein 1	Q61792	40.68	13	0.685488	0.597035	0.963829	0.549541	1.02802
Pigment epithelium-derived factor	P97298	27.82	13	0.737904	0.691831	0.246604	0.20893	0.147231
40S ribosomal protein S9	Q6ZWN5	36.6	13	0.758578	0.879023	1.05682	1.11686	0.903649
V-type proton ATPase subunit B, brain isoform	P62814	37.38	13	0.765597	0.724436	0.801678	0.630957	0.613762
Basic leucine zipper and W2 domain-containing protein 1	Q9CQC6	28.4	13	0.787046	0.831764	1.19124	1.04713	0.816582
Importin-7	Q9EPL8	12.72	13	0.809096	0.946237	1.08643	1.61436	1.0666
60S ribosomal protein L7	P14148	32.22	13	0.862979	1.05682	1.04713	1.1272	0.831764
40S ribosomal protein S16	P14131	54.79	13	0.862979	1.03753	1	1.03753	1.09648
Proteasome subunit beta type-1	O09061	58.75	13	0.879023	0.870964	0.711214	0.625173	0.831764
Transmembrane emp24 domain-containing protein 10	Q9D1D4	34.25	13	0.879023	1	1.20226	0.704693	0.77983
Peptidyl-prolyl cis-trans isomerase D	Q9CR16	49.19	13	0.895365	0.816582	1.01859	1.09648	0.613762
Exportin-T	Q9CRT8	16.1	13	0.903649	0.903649	0.972747	1.1272	0.253513
Glucosidase 2 subunit beta	O08795	28.21	13	0.912011	0.772681	0.937562	0.529663	1.15878
Serine/arginine-rich splicing factor 1	Q6PDM2	36.29	13	0.912011	0.912011	0.691831	0.559758	0.855067
SEC23-interacting protein	Q6NZC7	13.13	13	0.954993	1.14815	0.954993	0.824138	0.591562
Inverted formin-2	Q0GNC1	12.96	13	0.990832	0.972747	1.01859	1	0.963829
Lamina-associated polypeptide 2, isoforms alpha/zeta	Q61033	19.91	13	1	1	0.895365	0.92045	0.990832
Golgi reassembly-stacking protein 2	Q99JX3	21.06	13	1.02802	0.685488	1.30617	0.519996	0.648634
Lupus La protein homolog	P32067	26.75	13	1.03753	0.879023	0.963829	1.30617	1.1695
ATP-dependent RNA helicase DDX39A	Q8VDW0	34.89	13	1.05682	1.01859	1.13763	1.03753	1.01859
S-methyl-5'-thioadenosine phosphorylase	Q9CQ65	48.76	13	1.0666	0.758578	0.946237	0.660693	0.92045
Tyrosine-protein phosphatase non-receptor type 23	Q6PB44	12.06	13	1.08643	1.75388	0.954993	1.20226	1.8197
Carnitine O-palmitoyltransferase 2, mitochondrial	P52825	21.28	13	1.08643	0.862979	0.698232	0.724436	0.824138
Ragulator complex protein LAMTOR1	Q9CQ22	67.7	13	1.10662	0.895365	0.937562	0.660693	0.816582
N-alpha-acetyltransferase 15, NatA auxiliary subunit	Q80UM3	11.33	13	1.10662	1.40605	1.27057	1.64437	0.92045
Alpha-mannosidase 2	P27046	16	13	1.15878	1.30617	1.1272	1.13763	1.08643
Alpha-N-acetylgalactosaminidase	Q9QWR8	24.1	13	1.18032	0.642688	0.946237	0.570164	0.49204
Thioredoxin-dependent peroxide reductase, mitochondrial	P20108	45.14	13	1.19124	1.08643	0.990832	0.666807	0.92045
UMP-CMP kinase	Q9DBP5	53.57	13	1.22462	0.954993	0.731139	1.10662	0.685488
Heterogeneous nuclear ribonucleoprotein A0	Q9CX86	40.66	13	1.22462	0.855067	0.855067	0.717794	0.711214
Pleckstrin homology-like domain family B member 2	Q8K1N2	10.81	13	1.25893	1.04713	1.20226	1.51356	1.13763
Proteasome subunit alpha type-1	Q9R1P4	53.61	13	1.25893	1.13763	1.13763	0.787046	0.855067
Rho GTPase-activating protein 1	Q5FWK3	35.54	13	1.25893	0.937562	1.04713	0.855067	0.704693
Fumarylacetoacetase	P35505	36.04	13	1.25893	1.18032	0.691831	1.18032	0.92045
Ubiquitin carboxyl-terminal hydrolase 7	Q6A4J8	16.95	13	1.27057	1.28233	0.903649	1.33045	0.972747
Hepatoma-derived growth factor	P51859	41.77	13	1.28233	1.2942	0.816582	0.912011	0.895365
Alcohol dehydrogenase class 4 mu/sigma chain	Q64437	38.24	13	1.2942	1.15878	0.619441	0.801678	0.801678
Protein/nucleic acid deglycase DJ-1	Q99LX0	42.33	13	1.2942	0.765597	0.660693	0.591562	0.515229
Phosphatidylinositol-binding clathrin assembly protein	Q7M6Y3	18.48	13	1.30617	1.1272	0.954993	1.02802	0.862979
UDP-N-acetylhexosamine pyrophosphorylase-like protein 1	Q3TW96	31.95	13	1.33045	1.8197	0.946237	0.946237	1.49968
von Willebrand factor A domain-containing protein 8	Q8CC88	7.927	13	1.33045	1.1272	0.744732	0.724436	0.855067
Dihydrolipoyl dehydrogenase, mitochondrial	O08749	30.84	13	1.39316	1.13763	0.879023	0.847227	1.04713
Serine protease HTRA1	Q9R118	25.83	13	1.39316	1.0666	0.625173	0.487529	0.92045
Epoxide hydrolase 1	Q9D379	32.97	13	1.41906	1.7378	0.794328	1.24738	0.972747
Phytanoyl-CoA dioxygenase domain-containing protein 1	Q9DB26	23.71	13	1.43219	1.15878	1.04713	1.10662	1.10662
Peripheral plasma membrane protein CASK	O70589	14.47	13	1.45881	0.92045	0.824138	0.972747	0.981748
Dynamin-like 120 kDa protein, mitochondrial	P58281	19.37	13	1.49968	1.05682	0.895365	1.1695	0.737904
Neurolysin, mitochondrial	Q91YP2	22.02	13	1.49968	1.36773	1	0.698232	1.51356
Beta-galactosidase	P23780	19.78	13	1.55597	1.0666	1.03753	0.963829	0.580764
Cysteine sulfinic acid decarboxylase	Q9DBE0	19.88	13	1.57036	0.717794	0.613762	0.413047	0.469894
Peroxiredoxin-5, mitochondrial	P99029	49.05	13	1.59956	1.1695	1.04713	1.18032	0.737904
Alpha-2-macroglobulin receptor-associated protein	P55302	25.56	13	1.65959	0.903649	0.928966	1.07647	1.38038
NADH dehydrogenase [ubiquinone] iron-sulfur protein 2, mitochondrial	Q91WD5	33.48	13	1.7378	1.34276	0.654636	1.36773	1.39316
Transgelin	P37804	46.77	12	0.0895365	0.895365	0.954993	1.07647	0.92045
40S ribosomal protein S13	P62301	41.06	12	0.544503	0.862979	0.963829	0.765597	0.608135
Dolichyl-diphosphooligosaccharide--protein glycosyltransferase subunit STT3A	P46978	17.73	12	0.625173	0.642688	1.22462	0.751623	0.847227
40S ribosomal protein S17	P63276	55.56	12	0.648634	0.772681	1.07647	0.879023	0.92045
Aspartyl aminopeptidase	Q9Z2W0	29.81	12	0.704693	0.642688	0.586138	0.534564	0.685488
Protein phosphatase 1 regulatory subunit 7	Q3UM45	27.98	12	0.751623	1.07647	0.83946	0.549541	0.928966
Ras suppressor protein 1	Q01730	37.91	12	0.758578	0.765597	1.07647	0.737904	0.731139
Voltage-dependent anion-selective channel protein 3	Q60931	40.64	12	0.794328	0.685488	1.69044	1.07647	0.981748
Eukaryotic peptide chain release factor subunit 1	Q8BWY3	33.18	12	0.809096	1.02802	1.1695	1.11686	0.751623
RNA-binding protein EWS	Q61545	12.82	12	0.809096	0.847227	0.685488	0.457088	1.33045
Elongation factor 1-beta	O70251	46.22	12	0.816582	0.831764	0.937562	0.83946	0.554626
Histidine--tRNA ligase, cytoplasmic	Q61035	26.13	12	0.824138	0.809096	1.00925	1.07647	0.963829
Collagen alpha-1(III) chain	P08121	9.836	12	0.824138	0.452898	1.27057	0.758578	0.862979
Band 4.1-like protein 3	Q9WV92	16.47	12	0.831764	1.04713	1.0666	0.772681	1.1695
Bifunctional methylenetetrahydrofolate dehydrogenase/cyclohydrolase, mitochondrial	P18155	29.14	12	0.83946	0.946237	0.972747	1.15878	1.13763
ATP-dependent 6-phosphofructokinase, platelet type	Q9WUA3	15.18	12	0.855067	1.34276	1.1272	0.685488	1.21339
Inosine-5'-monophosphate dehydrogenase 2	P24547	31.52	12	0.887156	1.15878	1.00925	1.64437	1.00925
Non-POU domain-containing octamer-binding protein	Q99K48	29.39	12	0.92045	0.912011	1.01859	1.14815	1.0666
Hexokinase-2	O08528	14.18	12	0.937562	0.855067	0.972747	0.862979	0.912011
Serine/threonine-protein phosphatase 2A 55 kDa regulatory subunit B alpha isoform	Q6P1F6	34.9	12	0.946237	0.928966	1.00925	0.937562	0.990832
Phosphatidylinositol 5-phosphate 4-kinase type-2 gamma	Q91XU3	23.99	12	0.954993	1.02802	0.83946	0.731139	0.954993
60S ribosomal protein L23a	P62751	41.03	12	0.963829	0.879023	1.35519	1.13763	1.14815
116 kDa U5 small nuclear ribonucleoprotein component	O08810	16.48	12	0.972747	0.963829	0.990832	0.981748	0.937562
Microtubule-associated protein 1S	Q8C052	18.5	12	0.972747	1	0.963829	0.946237	0.990832
Thioredoxin-like protein 1	Q8CDN6	41.52	12	0.972747	0.92045	0.937562	0.928966	0.963829
Vacuolar protein sorting-associated protein 26A	P40336	32.42	12	0.981748	0.990832	1.01859	0.954993	0.981748
Fragile X mental retardation syndrome-related protein 1	Q61584	16.84	12	0.981748	0.990832	0.946237	0.963829	0.963829
Epidermal growth factor receptor kinase substrate 8	Q08509	17.3	12	0.981748	0.972747	0.946237	0.981748	1.04713
Protein transport protein Sec23B	Q9D662	19.04	12	0.981748	0.946237	1.01859	0.937562	1.03753
Calnexin	P35564	23.86	12	0.990832	0.972747	0.981748	1.00925	0.972747
3-mercaptopyruvate sulfurtransferase	Q99J99	39.06	12	0.990832	0.937562	0.83946	1.01859	0.870964
Sarcosine dehydrogenase, mitochondrial	Q99LB7	20.46	12	1	0.972747	0.57544	0.912011	0.630957
CCR4-NOT transcription complex subunit 1	Q6ZQ08	7.326	12	1	1.04713	1.07647	1.07647	1.07647
Unconventional myosin-Ib	P46735	10.93	12	1.00925	0.981748	1.0666	1.02802	0.990832
AP-1 complex subunit mu-1	P35585	28.13	12	1.01859	0.954993	1	0.981748	1
Histone-binding protein RBBP7	Q60973	28.24	12	1.02802	1.11686	0.801678	1.24738	1.05682
AP-3 complex subunit beta-1	Q9Z1T1	11.67	12	1.04713	1.01859	0.981748	1.01859	0.981748
Glypican-4	P51655	31.06	12	1.05682	0.963829	1.00925	0.990832	0.937562
NADPH--cytochrome P450 reductase	P37040	19.32	12	1.07647	1.34276	1.11686	1.2942	0.895365
Small nuclear ribonucleoprotein Sm D3	P62320	31.75	12	1.07647	0.981748	0.946237	1.1695	1.21339
Catechol O-methyltransferase	O88587	38.49	12	1.09648	1.10662	1	1.02802	1.00925
Guanine nucleotide-binding protein subunit alpha-11	P21278	27.02	12	1.13763	1.03753	0.672977	0.946237	0.544503
Vesicular integral-membrane protein VIP36	Q9DBH5	44.69	12	1.14815	0.83946	1.0666	0.903649	0.672977
Nuclear mitotic apparatus protein 1	E9Q7G0	7.259	12	1.14815	1.03753	0.474242	0.824138	0.824138
2-amino-3-ketobutyrate coenzyme A ligase, mitochondrial	O88986	30.29	12	1.15878	1.00925	0.794328	0.625173	0.801678
Peptidyl-prolyl cis-trans isomerase C	P30412	44.81	12	1.15878	0.954993	1.0666	1.03753	0.794328
Acetoacetyl-CoA synthetase	Q9D2R0	16.96	12	1.18032	0.855067	1.23595	1.1695	0.912011
Extended synaptotagmin-1	Q3U7R1	14.01	12	1.20226	1.0666	1.1695	0.937562	1.1272
Acetyl-CoA acetyltransferase, cytosolic	Q8CAY6	31.99	12	1.20226	0.772681	0.564937	0.60256	1.03753
Coronin-1B	Q9WUM3	29.13	12	1.21339	0.879023	1.07647	0.636796	0.564937
Sialic acid synthase	Q99J77	40.39	12	1.24738	0.855067	1.03753	0.737904	0.731139
Lysosomal protective protein	P16675	18.35	12	1.25893	0.972747	1.19124	1.13763	1.1272
Propionyl-CoA carboxylase beta chain, mitochondrial	Q99MN9	25.51	12	1.27057	1.36773	0.559758	0.648634	1.1695
ATP synthase subunit gamma, mitochondrial	Q91VR2	24.83	12	1.2942	1.07647	1.28233	0.717794	0.580764
Unconventional myosin-IXb	Q9QY06	8.515	12	1.35519	1.02802	1.07647	0.809096	0.912011
Periostin	Q62009	21.24	12	1.35519	0.787046	0.831764	1.90546	0.981748
Cytoplasmic dynein 1 light intermediate chain 1	Q8R1Q8	24.28	12	1.36773	1.02802	1.13763	1.35519	0.630957
NAD-dependent malic enzyme, mitochondrial	Q99KE1	28.69	12	1.43219	1.18032	1.25893	1.19124	0.831764
3-hydroxyisobutyrate dehydrogenase, mitochondrial	Q99L13	22.39	12	1.44544	1.02802	0.685488	0.691831	0.559758
Prenylcysteine oxidase	Q9CQF9	30.5	12	1.45881	1.36773	0.990832	0.887156	1.19124
Aldose reductase-related protein 2	P45377	34.18	12	1.45881	1.19124	0.954993	1.08643	1.25893
Septin-8	Q8CHH9	33.33	12	1.47231	1.19124	0.809096	0.564937	0.77983
Serine/threonine-protein kinase mTOR	Q9JLN9	7.297	12	1.48594	1.15878	1.22462	1.80302	1.69044
VPS35 endosomal protein sorting factor-like	Q8BWQ6	13.4	12	1.48594	1.18032	1.36773	1.20226	1.0666
Ribosomal protein S6 kinase alpha-3	P18654	22.3	12	1.57036	1.31826	0.912011	1.34276	1.05682
Calcium uniporter protein, mitochondrial	Q3UMR5	24.57	12	1.6293	1.33045	0.794328	0.972747	1.01859
Arylsulfatase A	P50428	22.33	12	1.64437	0.816582	0.794328	0.457088	0.436516
Annexin A8	O35640	38.23	11	0.376704	0.613762	1.07647	0.963829	0.862979
Ras-related protein Rab-5C	P35278	58.8	11	0.416869	0.246604	0.711214	0.258226	0.591562
60S ribosomal protein L18a	P62717	40.91	11	0.461318	0.824138	1.49968	1.15878	0.559758
Eukaryotic translation initiation factor 3 subunit F	Q9DCH4	31.86	11	0.461318	0.570164	0.862979	0.751623	0.928966
Cytochrome c oxidase subunit 1	P00397	13.42	11	0.496592	0.990832	1.39316	0.630957	0.648634
60S ribosomal protein L27	P61358	36.03	11	0.524807	0.862979	0.946237	0.691831	1.22462
Cytochrome c oxidase subunit 4 isoform 1, mitochondrial	P19783	37.28	11	0.544503	0.954993	1.08643	0.666807	0.887156
40S ribosomal protein S18	P62270	46.71	11	0.698232	0.685488	0.972747	0.717794	0.887156
Coiled-coil domain-containing protein 80	Q8R2G6	14.12	11	0.731139	0.954993	1.02802	1.30617	0.92045
[Protein ADP-ribosylarginine] hydrolase	P54923	15.19	11	0.744732	0.731139	0.887156	0.597035	0.903649
ATP-binding cassette sub-family E member 1	P61222	20.87	11	0.751623	1.00925	1.01859	0.937562	0.831764
26S proteasome non-ATPase regulatory subunit 13	Q9WVJ2	23.67	11	0.794328	0.57544	1.09648	0.564937	0.60256
ATP synthase F(0) complex subunit B1, mitochondrial	Q9CQQ7	29.3	11	0.801678	0.824138	0.972747	0.436516	0.201372
Translocon-associated protein subunit delta	Q62186	36.63	11	0.801678	0.619441	0.912011	0.554626	0.928966
Isovaleryl-CoA dehydrogenase, mitochondrial	Q9JHI5	33.49	11	0.809096	0.765597	0.77983	0.570164	0.691831
Protein flightless-1 homolog	Q9JJ28	9.756	11	0.809096	0.981748	1.24738	1.28233	0.903649
DnaJ homolog subfamily C member 3	Q91YW3	25	11	0.809096	0.672977	1.03753	0.510505	1.11686
Sarcoplasmic/endoplasmic reticulum calcium ATPase 2	O55143	13.22	11	0.855067	0.928966	1.22462	0.946237	1.11686
Heterogeneous nuclear ribonucleoprotein L-like	Q921F4	22.84	11	0.862979	0.887156	0.887156	0.758578	1
Phenylalanine--tRNA ligase beta subunit	Q9WUA2	16.98	11	0.887156	0.794328	0.879023	0.744732	0.660693
Ubiquilin-1	Q8R317	13.57	11	0.887156	0.887156	0.972747	1.04713	0.801678
Heterogeneous nuclear ribonucleoprotein U-like protein 2	Q00PI9	20.81	11	0.895365	0.691831	0.765597	0.630957	0.49204
Protein Hook homolog 3	Q8BUK6	19.08	11	0.903649	1.02802	0.625173	0.903649	0.903649
Farnesyl pyrophosphate synthase	Q920E5	27.2	11	0.928966	1.00925	0.809096	0.895365	0.831764
Dehydrogenase/reductase SDR family member 1	Q99L04	42.17	11	0.946237	0.963829	0.954993	0.912011	1
60S ribosomal protein L23	P62830	57.86	11	0.946237	0.963829	1.20226	1.1695	0.765597
Carboxypeptidase Q	Q9WVJ3	19.57	11	0.946237	0.608135	0.580764	0.376704	0.534564
E3 ubiquitin-protein ligase TRIP12	G5E870	7.506	11	0.954993	0.928966	0.963829	0.990832	0.92045
DNA topoisomerase 2-beta	Q64511	8.002	11	0.972747	0.928966	0.972747	1	0.505825
Caveolae-associated protein 3	Q91VJ2	35	11	0.972747	1.13763	0.564937	0.765597	1.08643
Cytokine receptor-like factor 1	Q9JM58	24.47	11	0.972747	1.10662	0.990832	0.870964	1.39316
DnaJ homolog subfamily A member 1	P63037	22.67	11	0.972747	1.1695	1.09648	1.80302	1.27057
Golgi resident protein GCP60	Q8BMP6	15.43	11	0.972747	0.92045	0.928966	0.981748	0.963829
Nesprin-3	Q4FZC9	16.31	11	0.981748	1.01859	0.990832	1.03753	0.990832
Methionine aminopeptidase 2	O08663	28.45	11	0.981748	0.862979	0.77983	1.14815	0.809096
Calcium/calmodulin-dependent protein kinase type II subunit delta	Q6PHZ2	22.44	11	0.981748	0.816582	0.870964	0.724436	0.328095
Splicing factor 3A subunit 1	Q8K4Z5	15.68	11	0.981748	0.972747	0.954993	0.990832	0.928966
Unconventional myosin-Va	Q99104	5.127	11	0.981748	0.963829	0.990832	1.00925	1.01859
Cullin-1	Q9WTX6	22.94	11	0.990832	1	0.972747	1.00925	0.928966
Phosphatidylinositide phosphatase SAC1	Q9EP69	22.66	11	0.990832	1.01859	1.01859	1.07647	1.05682
Eukaryotic peptide chain release factor GTP-binding subunit ERF3A	Q8R050	17.3	11	0.990832	1.24738	0.92045	1.72187	0.855067
Nucleolar protein 58	Q6DFW4	24.63	11	1	1	1.02802	0.990832	0.963829
Ras-related protein Rab-1B	Q9D1G1	63.18	11	1	1.00925	0.912011	0.887156	0.954993
2,4-dienoyl-CoA reductase, mitochondrial	Q9CQ62	33.43	11	1	0.972747	0.724436	0.816582	0.608135
Protein prune homolog 2	Q52KR3	4.021	11	1	1.10662	0.794328	0.737904	0.937562
Cytoskeleton-associated protein 5	A2AGT5	6.152	11	1.00925	1	0.990832	1.02802	1
C-terminal-binding protein 1	O88712	32.2	11	1.00925	1.02802	1.0666	0.972747	1.03753
Sorting nexin-4	Q91YJ2	22.67	11	1.00925	1	0.990832	0.972747	0.990832
Adenylate kinase isoenzyme 1	Q9R0Y5	47.94	11	1.00925	1	0.972747	0.972747	1.00925
Nuclear pore complex protein Nup98-Nup96	Q6PFD9	7.764	11	1.01859	0.981748	0.946237	1	0.928966
60S ribosomal protein L10a	P53026	28.11	11	1.01859	1.19124	1.1695	1.15878	0.972747
Thioredoxin	P10639	59.05	11	1.01859	0.928966	0.912011	1.1272	0.483059
Succinate dehydrogenase cytochrome b560 subunit, mitochondrial	Q9CZB0	38.46	11	1.01859	0.954993	0.990832	0.972747	1.00925
CD81 antigen	P35762	19.07	11	1.01859	0.83946	1	0.963829	0.912011
Lysosomal alpha-mannosidase	O09159	10.96	11	1.02802	0.794328	0.895365	0.895365	0.731139
Mannosyl-oligosaccharide glucosidase	Q80UM7	15.35	11	1.03753	1.24738	0.549541	0.946237	1.18032
Treacle protein	O08784	11.89	11	1.04713	1.1695	0.765597	1.02802	1.48594
cAMP-dependent protein kinase type I-alpha regulatory subunit	Q9DBC7	26.51	11	1.04713	0.990832	1.05682	1.0666	1.00925
Mitogen-activated protein kinase 3	Q63844	29.21	11	1.04713	1.10662	0.698232	0.801678	0.972747
Nodal modulator 1	Q6GQT9	12.27	11	1.05682	1.0666	1.00925	1.02802	1.00925
Heat shock 70 kDa protein 4L	P48722	18.5	11	1.07647	1.13763	0.903649	0.954993	0.937562
Annexin A11	P97384	17.89	11	1.09648	1.33045	0.824138	1.6293	1.59956
TIP41-like protein	Q8BH58	33.21	11	1.10662	0.685488	1.19124	0.642688	0.672977
Obg-like ATPase 1	Q9CZ30	33.59	11	1.11686	1.1695	1.08643	0.92045	0.580764
Dihydrolipoyllysine-residue succinyltransferase component of 2-oxoglutarate dehydrogenase complex, mitochondrial	Q9D2G2	22.91	11	1.13763	1.02802	0.862979	0.510505	0.272898
AP-1 complex subunit gamma-1	P22892	16.67	11	1.14815	0.772681	0.972747	1.00925	0.505825
SPARC	P07214	31.79	11	1.15878	1.04713	1.08643	1.27057	1.01859
Guanine nucleotide-binding protein G(s) subunit alpha isoforms XLas	Q6R0H7	10.59	11	1.15878	0.946237	0.824138	0.887156	0.679204
Dual specificity mitogen-activated protein kinase kinase 2	Q63932	25.69	11	1.15878	1.38038	0.937562	1.6293	1.27057
5'-AMP-activated protein kinase catalytic subunit alpha-1	Q5EG47	15.38	11	1.20226	1.09648	1.08643	1.14815	1.1272
Cytochrome c, somatic	P62897	55.24	11	1.25893	1.18032	0.855067	0.963829	0.928966
Succinate--CoA ligase [GDP-forming] subunit beta, mitochondrial	Q9Z2I8	30.95	11	1.2942	1.23595	0.787046	0.570164	1.2942
Lactoylglutathione lyase	Q9CPU0	43.48	11	1.30617	1.05682	0.928966	1.00925	0.711214
Mitochondrial proton/calcium exchanger protein	Q9Z2I0	18.7	11	1.34276	1.23595	0.765597	1.11686	1.33045
Histidine triad nucleotide-binding protein 1	P70349	61.9	11	1.35519	1.30617	1.0666	0.879023	0.903649
EH domain-containing protein 4	Q9EQP2	18.11	11	1.36773	1.49968	1.11686	1.2942	1.23595
Acyl-coenzyme A thioesterase 9, mitochondrial	Q9R0X4	25.06	11	1.38038	1.1695	1.1272	1.11686	0.981748
FERM, ARHGEF and pleckstrin domain-containing protein 1	F8VPU2	12.98	11	1.41906	1.30617	1.1695	0.972747	0.666807
Protein MEMO1	Q91VH6	41.41	11	1.41906	1.23595	0.895365	1.87068	1.1695
Interferon-induced protein with tetratricopeptide repeats 1	Q64282	23.54	11	1.48594	0.349945	2.51189	1.6293	1.19124
Cytoplasmic dynein 1 light intermediate chain 2	Q6PDL0	28.66	11	1.49968	0.758578	0.895365	1.02802	0.369828
Histone H2A.Z	P0C0S6	53.91	11	1.51356	1.64437	0.83946	1.43219	1.25893
Translin	Q62348	32.46	11	1.6293	1.18032	1.31826	0.855067	0.487529
Disks large homolog 1	Q811D0	16.57	11	1.69044	1.1695	0.903649	1.01859	1.19124
N-acetylglucosamine-6-phosphate deacetylase	Q8JZV7	19.56	11	1.69044	1.18032	0.772681	1.35519	1.0666
Sec1 family domain-containing protein 1	Q8BRF7	30.67	11	1.72187	0.981748	1.28233	1.51356	1.04713
Splicing factor 1	Q64213	7.963	11	1.88799	1.23595	1.43219	2.83139	1.25893
Plasminogen activator inhibitor 1	P22777	23.88	10	0.105682	0.155597	0.809096	1.24738	0.801678
60S ribosomal protein L30	P62889	49.57	10	0.452898	1.03753	1.52757	1.22462	1.00925
DNA replication licensing factor MCM7	Q61881	10.29	10	0.544503	0.855067	0.672977	0.744732	0.963829
Collagen alpha-2(V) chain	Q3U962	10.96	10	0.591562	0.534564	1.09648	0.954993	1.41906
60S ribosomal protein L15	Q9CZM2	33.82	10	0.608135	0.816582	1.40605	1.08643	1.01859
Procollagen galactosyltransferase 1	Q8K297	14.59	10	0.613762	1.11686	1.28233	1.0666	0.591562
La-related protein 1	Q6ZQ58	8.862	10	0.636796	0.711214	1.01859	1.23595	0.847227
182 kDa tankyrase-1-binding protein	P58871	9.535	10	0.717794	0.758578	0.654636	0.505825	1.04713
Glycogen [starch] synthase, muscle	Q9Z1E4	15.72	10	0.717794	0.879023	0.737904	0.990832	0.744732
60S ribosomal protein L17	Q9CPR4	32.07	10	0.724436	0.981748	1.10662	1.23595	0.591562
Guanine nucleotide-binding protein G(I)/G(S)/G(O) subunit gamma-12	Q9DAS9	56.94	10	0.724436	0.428549	0.340408	0.416869	0.824138
Eukaryotic translation initiation factor 4 gamma 2	Q62448	14.46	10	0.751623	0.903649	0.824138	0.77983	0.564937
NADH dehydrogenase [ubiquinone] iron-sulfur protein 3, mitochondrial	Q9DCT2	35.36	10	0.758578	0.912011	0.744732	0.744732	0.912011
Protein canopy homolog 2	Q9QXT0	42.86	10	0.758578	0.591562	0.809096	0.420727	1.05682
40S ribosomal protein S21	Q9CQR2	46.99	10	0.758578	0.685488	1.11686	0.679204	1.1272
Cytosolic non-specific dipeptidase	Q9D1A2	28	10	0.77983	1.01859	0.981748	0.809096	1.03753
Multifunctional protein ADE2	Q9DCL9	22.82	10	0.794328	0.937562	1.0666	0.912011	0.698232
Sorbin and SH3 domain-containing protein 2	Q3UTJ2	7.797	10	0.831764	0.903649	1.07647	1	1.27057
Cytochrome c oxidase subunit 5A, mitochondrial	P12787	52.05	10	0.855067	1.65959	0.831764	1.34276	1.22462
60S ribosomal protein L9	P51410	43.75	10	0.862979	1.04713	1.43219	1.33045	0.990832
Glutathione S-transferase omega-1	O09131	40.83	10	0.862979	0.847227	0.879023	0.679204	0.92045
Prolyl 4-hydroxylase subunit alpha-2	Q60716	27.37	10	0.870964	1.10662	1.0666	1.14815	0.937562
Eukaryotic initiation factor 4A-III	Q91VC3	21.17	10	0.870964	0.77983	1.13763	1.0666	0.83946
Serine/threonine-protein phosphatase 2A catalytic subunit alpha isoform	P63330	32.69	10	0.879023	0.954993	1.02802	0.496592	0.440555
E3 ubiquitin-protein ligase HUWE1	Q7TMY8	2.742	10	0.895365	0.879023	0.946237	0.981748	0.824138
Isocitrate dehydrogenase [NAD] subunit alpha, mitochondrial	Q9D6R2	19.13	10	0.895365	0.801678	0.862979	0.444631	0.691831
Ubiquitin-conjugating enzyme E2 D2	P62838	12.24	10	0.895365	1	0.972747	0.847227	0.870964
RuvB-like 2	Q9WTM5	19.44	10	0.903649	0.954993	0.912011	0.704693	1.19124
Rho guanine nucleotide exchange factor 2	Q60875	17.77	10	0.92045	1.00925	0.990832	0.972747	1.02802
Serine/threonine-protein phosphatase 2A catalytic subunit beta isoform	P62715	32.69	10	0.92045	0.928966	0.990832	0.787046	0.887156
Ras-related protein Rap-1A	P62835	34.24	10	0.928966	0.862979	1	0.855067	0.591562
S-adenosylmethionine synthase isoform type-2	Q3THS6	26.33	10	0.937562	1.07647	0.92045	1.27057	1.43219
CTP synthase 2	P70303	19.45	10	0.946237	0.642688	0.679204	0.586138	0.457088
ELKS/Rab6-interacting/CAST family member 1	Q99MI1	6.607	10	0.946237	0.990832	0.912011	0.963829	0.946237
Large proline-rich protein BAG6	Q9Z1R2	11.53	10	0.954993	1.01859	0.963829	1.0666	1.03753
3-ketoacyl-CoA thiolase A, peroxisomal	Q921H8	28.3	10	0.954993	1.03753	1.00925	0.990832	1.03753
Laminin subunit beta-2	Q61292	5.225	10	0.963829	1.00925	1.03753	0.928966	0.92045
Eukaryotic translation initiation factor 3 subunit H	Q91WK2	32.1	10	0.972747	0.862979	1.40605	1.80302	0.824138
Eukaryotic translation initiation factor 3 subunit D	O70194	20.62	10	0.981748	0.963829	1.01859	0.981748	0.972747
GDP-fucose protein O-fucosyltransferase 2	Q8VHI3	21.91	10	0.981748	0.765597	0.698232	0.758578	1.03753
26S proteasome non-ATPase regulatory subunit 8	Q9CX56	33.14	10	0.981748	0.981748	0.990832	1	0.928966
Transcriptional coactivator YAP1	P46938	13.93	10	0.981748	1	1	0.903649	0.972747
Serine/threonine-protein kinase DCLK1	Q9JLM8	21.96	10	0.990832	0.912011	1.01859	1.03753	1.04713
ATP synthase subunit d, mitochondrial	Q9DCX2	62.11	10	0.990832	0.954993	0.946237	0.92045	0.954993
Selenide, water dikinase 1	Q8BH69	33.93	10	0.990832	1.43219	0.737904	0.928966	1.1695
Malectin	Q6ZQI3	32.99	10	0.990832	0.963829	1.00925	0.954993	0.963829
Extended synaptotagmin-2	Q3TZZ7	15.74	10	1.00925	1.11686	1.27057	1.08643	1.21339
Isoleucine--tRNA ligase, mitochondrial	Q8BIJ6	12.45	10	1.02802	1	0.990832	1	1.02802
Calcium-binding mitochondrial carrier protein SCaMC-1	Q8BMD8	22.53	10	1.02802	0.765597	0.954993	0.18197	0.83946
Apoptosis-inducing factor 1, mitochondrial	Q9Z0X1	18.3	10	1.03753	1.11686	1.05682	0.704693	0.895365
Signal transducer and activator of transcription 5B	P42232	9.415	10	1.03753	0.887156	1.09648	1.05682	0.972747
Structural maintenance of chromosomes protein 3	Q9CW03	12.98	10	1.04713	0.990832	1	1.05682	1.01859
Dihydrolipoyllysine-residue acetyltransferase component of pyruvate dehydrogenase complex, mitochondrial	Q8BMF4	18.69	10	1.04713	0.772681	0.990832	0.597035	0.758578
Dedicator of cytokinesis protein 7	Q8R1A4	8.357	10	1.05682	0.92045	0.685488	1.0666	0.816582
Emerin	O08579	34.36	10	1.05682	0.972747	0.954993	1	1.03753
E3 SUMO-protein ligase RanBP2	Q9ERU9	3.898	10	1.05682	1.00925	1.01859	1.02802	0.990832
Serum paraoxonase/arylesterase 2	Q62086	35.59	10	1.0666	1.51356	0.847227	1.90546	1.24738
Methylcrotonoyl-CoA carboxylase subunit alpha, mitochondrial	Q99MR8	18.69	10	1.07647	1.01859	1	0.990832	1.02802
Proteasome activator complex subunit 2	P97372	41.42	10	1.09648	0.625173	0.717794	0.648634	0.630957
Long-chain specific acyl-CoA dehydrogenase, mitochondrial	P51174	26.05	10	1.14815	1.07647	0.870964	0.765597	0.744732
Tripeptidyl-peptidase 1	O89023	19.75	10	1.18032	0.946237	1.22462	0.580764	0.847227
Protein-L-isoaspartate(D-aspartate) O-methyltransferase	P23506	52.86	10	1.22462	0.895365	1.05682	0.981748	1.15878
Sterile alpha motif domain-containing protein 9-like	Q69Z37	6.919	10	1.30617	0.570164	1.34276	0.954993	0.353183
Bleomycin hydrolase	Q8R016	26.59	10	1.38038	1.22462	0.83946	1.14815	0.912011
Adenylosuccinate lyase	P54822	26.86	10	1.48594	1.10662	0.801678	1.21339	0.937562
Ran GTPase-activating protein 1	P46061	18.51	10	1.6293	1.61436	1.05682	2.208	0.954993
AFG3-like protein 2	Q8JZQ2	14.71	10	1.6293	1.70608	0.758578	1.72187	1.05682
ADP-ribosylation factor-like protein 8B	Q9CQW2	29.57	10	1.97697	1.55597	1.11686	1.58489	0.895365
Protein-lysine 6-oxidase	P28301	17.27	9	0.363078	0.529663	1.31826	2.14783	1.34276
Myosin phosphatase Rho-interacting protein	P97434	13.67	9	0.613762	0.824138	0.847227	0.549541	0.597035
NSFL1 cofactor p47	Q9CZ44	23.24	9	0.619441	0.711214	0.972747	0.855067	1.09648
Baculoviral IAP repeat-containing protein 6	O88738	3.277	9	0.625173	0.724436	0.717794	0.831764	0.855067
Ras-related protein Rab-7a	P51150	48.79	9	0.685488	0.570164	0.887156	0.474242	0.895365
60S ribosomal protein L27a	P14115	27.7	9	0.737904	0.765597	0.954993	0.77983	0.895365
Nucleosome assembly protein 1-like 1	P28656	21.99	9	0.744732	1.18032	1.1695	1.2942	0.928966
Transportin-2	Q99LG2	10.15	9	0.751623	0.83946	0.824138	0.586138	0.772681
Polypeptide N-acetylgalactosaminyltransferase 2	Q6PB93	11.05	9	0.758578	0.928966	0.83946	1.10662	0.855067
40S ribosomal protein S19	Q9CZX8	40.69	9	0.77983	0.816582	1.0666	1.05682	1.01859
Ras-related C3 botulinum toxin substrate 1	P63001	39.06	9	0.794328	0.963829	1.11686	1.01859	1.1272
Phospholipase D3	O35405	22.75	9	0.809096	0.990832	0.794328	0.83946	0.648634
Thy-1 membrane glycoprotein	P01831	31.48	9	0.816582	0.831764	1.08643	0.887156	1.20226
Exocyst complex component 4	O35382	12.82	9	0.831764	0.772681	0.648634	1.00925	0.83946
Serine/threonine-protein kinase WNK1	P83741	5.343	9	0.847227	1.31826	1.51356	1.02802	1.35519
Uridine 5'-monophosphate synthase	P13439	24.74	9	0.847227	0.990832	1.31826	1.35519	1.03753
Peptidyl-prolyl cis-trans isomerase FKBP1A	P26883	28.7	9	0.847227	0.704693	0.816582	0.539511	0.990832
Proteasome subunit alpha type-7	Q9Z2U0	39.11	9	0.870964	0.895365	1.0666	0.57544	0.717794
Src substrate cortactin	Q60598	16.67	9	0.870964	0.847227	0.744732	0.313329	0.787046
Microtubule-actin cross-linking factor 1	Q9QXZ0	1.387	9	0.870964	0.895365	0.92045	0.92045	1.04713
4F2 cell-surface antigen heavy chain	P10852	19.01	9	0.879023	0.972747	0.990832	0.963829	0.954993
Procollagen C-endopeptidase enhancer 1	Q61398	20.51	9	0.879023	0.816582	0.870964	0.903649	0.887156
Acidic leucine-rich nuclear phosphoprotein 32 family member B	Q9EST5	25	9	0.887156	0.887156	1	0.731139	1.15878
Bifunctional 3'-phosphoadenosine 5'-phosphosulfate synthase 2	O88428	14.49	9	0.895365	0.981748	0.963829	1	1.02802
Manganese-transporting ATPase 13A1	Q9EPE9	11.25	9	0.912011	0.758578	0.809096	0.855067	1.11686
WD repeat-containing protein 43	Q6ZQL4	9.749	9	0.912011	1.05682	1.40605	2.1677	1.03753
Protein arginine N-methyltransferase 1	Q9JIF0	29.92	9	0.92045	0.946237	0.981748	0.954993	0.928966
Thrombospondin-1	P35441	9.145	9	0.92045	0.963829	0.963829	0.981748	1.00925
Cytoplasmic aconitate hydratase	P28271	12.6	9	0.92045	0.879023	0.847227	0.685488	0.879023
Golgi integral membrane protein 4	Q8BXA1	11.15	9	0.92045	0.83946	0.895365	0.946237	1.22462
THO complex subunit 4	O08583	35.69	9	0.928966	0.928966	0.990832	0.946237	0.937562
Cysteine and glycine-rich protein 1	P97315	50.78	9	0.946237	0.990832	1	1.01859	1
GTP:AMP phosphotransferase AK3, mitochondrial	Q9WTP7	43.17	9	0.954993	0.758578	0.737904	0.448745	0.954993
Leukocyte elastase inhibitor A	Q9D154	28.76	9	0.954993	1.55597	0.648634	1.1272	0.895365
Prostaglandin E synthase 3	Q9R0Q7	27.5	9	0.954993	0.744732	0.870964	1.33045	0.765597
Nucleosome assembly protein 1-like 4	Q78ZA7	27.2	9	0.954993	0.981748	0.990832	0.972747	0.937562
Cartilage-associated protein	Q9CYD3	26.25	9	0.963829	0.92045	0.990832	0.946237	0.963829
Nuclear protein localization protein 4 homolog	P60670	18.75	9	0.963829	0.990832	1.02802	1.02802	1.01859
Small nuclear ribonucleoprotein-associated protein B	P27048	19.05	9	0.963829	0.92045	0.954993	0.954993	0.981748
Proteasome subunit alpha type-3	O70435	16.47	9	0.963829	0.870964	1.00925	0.809096	0.903649
Proteasome subunit beta type-4	P99026	28.41	9	0.972747	0.937562	1.01859	1.01859	1.00925
HEAT repeat-containing protein 5A	Q5PRF0	6.771	9	0.990832	0.981748	1.05682	1.08643	0.990832
NADH-cytochrome b5 reductase 1	Q9DB73	29.51	9	0.990832	1.10662	0.83946	0.77983	1.00925
Inositol 1,4,5-trisphosphate receptor type 2	Q9Z329	3.517	9	0.990832	1.03753	0.990832	1.10662	1.08643
Transmembrane 9 superfamily member 2	P58021	8.006	9	1	1.02802	1.02802	1.03753	0.990832
Ras-related protein Rab-11B	P46638	42.66	9	1.00925	0.809096	1.04713	0.855067	1.05682
26S proteasome non-ATPase regulatory subunit 7	P26516	36.76	9	1.00925	1.00925	0.990832	1.04713	0.981748
Cytochrome c oxidase subunit 6B1	P56391	52.33	9	1.00925	0.963829	0.912011	0.870964	1.24738
Glutathione peroxidase 1	P11352	31.84	9	1.00925	0.794328	1.05682	1.41906	0.544503
5'-AMP-activated protein kinase subunit gamma-1	O54950	33.64	9	1.01859	1.07647	0.648634	0.963829	0.564937
Cystathionine gamma-lyase	Q8VCN5	36.43	9	1.02802	1.41906	0.990832	0.816582	0.928966
Proteasome subunit alpha type-2	P49722	32.91	9	1.02802	1.03753	1.01859	1.03753	1
NADH dehydrogenase [ubiquinone] flavoprotein 1, mitochondrial	Q91YT0	29.09	9	1.03753	1.05682	0.870964	0.731139	0.758578
Heme oxygenase 2	O70252	34.6	9	1.04713	1.02802	0.990832	1.00925	0.963829
Ras-related protein Rab-1A	P62821	50.24	9	1.04713	1.00925	1.01859	1.05682	0.981748
SWI/SNF complex subunit SMARCC2	Q6PDG5	8.409	9	1.05682	1.0666	0.946237	1.0666	1
Probable ATP-dependent RNA helicase DDX58	Q6Q899	13.17	9	1.0666	0.928966	1.11686	0.954993	0.809096
Cytosolic acyl coenzyme A thioester hydrolase	Q91V12	29.66	9	1.0666	1.15878	0.903649	1.07647	1.10662
Cation-independent mannose-6-phosphate receptor	Q07113	5.236	9	1.0666	1.09648	0.946237	0.366438	0.794328
Sorting nexin-5	Q9D8U8	25.99	9	1.0666	0.954993	0.928966	0.954993	1.01859
Glyoxalase domain-containing protein 4	Q9CPV4	31.54	9	1.08643	0.954993	0.870964	0.77983	0.691831
SUMO-activating enzyme subunit 2	Q9Z1F9	21.79	9	1.08643	1.03753	1.04713	1.04713	1.09648
Tight junction protein ZO-1	P39447	9.685	9	1.09648	1.36773	1.14815	1.35519	1.18032
Ubiquitin-associated protein 2-like	Q80X50	9.304	9	1.09648	1.07647	1	1.03753	1.05682
Tyrosine-protein kinase BAZ1B	Q9Z277	7.573	9	1.11686	0.801678	0.564937	1.04713	0.963829
Signal transducer and activator of transcription 5A	P42230	9.962	9	1.13763	1.01859	1.10662	0.990832	1.02802
Sorting nexin-2	Q9CWK8	16.96	9	1.15878	1.09648	0.928966	0.870964	0.737904
Dipeptidyl peptidase 3	Q99KK7	19.24	9	1.1695	1.05682	0.801678	0.83946	0.862979
Integrin-linked protein kinase	O55222	19.47	9	1.19124	0.963829	0.744732	0.903649	0.625173
Rabankyrin-5	Q810B6	7.271	9	1.19124	1.24738	1.05682	1.20226	1.24738
Procollagen-lysine,2-oxoglutarate 5-dioxygenase 2	Q9R0B9	13.03	9	1.21339	1.18032	1.31826	1.39316	1.24738
Electron transfer flavoprotein-ubiquinone oxidoreductase, mitochondrial	Q921G7	15.42	9	1.21339	0.990832	0.549541	0.619441	0.92045
Exportin-7	Q9EPK7	9.752	9	1.22462	1.01859	1.20226	0.751623	0.794328
Endoplasmic reticulum protein SC65	Q8K2B0	23.02	9	1.22462	0.809096	0.963829	0.679204	0.570164
Enoyl-CoA delta isomerase 1, mitochondrial	P42125	36.33	9	1.25893	0.972747	0.903649	0.83946	0.737904
Coatomer subunit gamma-2	Q9QXK3	15.15	9	1.2942	1.31826	1.27057	1.44544	1.41906
Nesprin-1	Q6ZWR6	1.591	9	1.34276	1.83654	1.04713	1.10662	1.39316
Aflatoxin B1 aldehyde reductase member 2	Q8CG76	14.17	9	1.34276	1.31826	0.717794	1.01859	1.1695
Nucleolar transcription factor 1	P25976	13.33	9	1.35519	1.43219	1.25893	1.7378	1.30617
GTP-binding protein SAR1b	Q9CQC9	41.92	9	1.36773	1.10662	1.41906	1.51356	1.18032
Delta-aminolevulinic acid dehydratase	P10518	30.3	9	1.39316	1.07647	0.666807	1.07647	0.847227
Lysosomal Pro-X carboxypeptidase	Q7TMR0	14.26	9	1.43219	1.1695	1.41906	0.887156	0.981748
ATP-dependent (S)-NAD(P)H-hydrate dehydratase	Q9CZ42	21.28	9	1.44544	1.5417	1.51356	0.972747	1.24738
Astrocytic phosphoprotein PEA-15	Q62048	36.92	9	1.44544	1.19124	0.691831	0.972747	1.04713
Serine/threonine-protein kinase PAK 2	Q8CIN4	22.52	9	1.48594	1.7378	1.35519	1.6293	1.00925
Histone H1.5	P43276	27.8	9	1.5417	2.10863	1.20226	1.2942	1.10662
Heterochromatin protein 1-binding protein 3	Q3TEA8	20.04	9	1.59956	1.0666	1.25893	1.02802	0.801678
Flotillin-1	O08917	22.9	9	1.80302	1.92309	0.855067	1.75388	2.48886
Protein O-glucosyltransferase 3	G5E897	16.3	9	2.208	2.31206	1.80302	2.85759	0.496592
NADH-ubiquinone oxidoreductase chain 4	P03911	14.16	8	0.301995	0.847227	1.23595	1.33045	1.15878
Y-box-binding protein 3	Q9JKB3	19.94	8	0.524807	0.554626	1.02802	0.685488	0.903649
40S ribosomal protein S6	P62754	29.32	8	0.529663	0.685488	0.928966	0.679204	0.831764
Ras GTPase-activating protein-binding protein 2	P97379	16.18	8	0.648634	0.731139	1.03753	0.879023	1.00925
Regulator of chromosome condensation	Q8VE37	19.24	8	0.648634	1.13763	0.855067	0.724436	0.772681
Heterogeneous nuclear ribonucleoprotein A/B	Q99020	30.53	8	0.654636	0.887156	1.20226	1.20226	0.619441
Surfeit locus protein 4	Q64310	27.51	8	0.666807	0.57544	1.48594	0.981748	0.855067
Eukaryotic translation initiation factor 2A	Q8BJW6	18.42	8	0.711214	0.847227	0.887156	1.14815	0.666807
Transferrin receptor protein 1	Q62351	12.58	8	0.717794	0.636796	1.03753	0.937562	0.816582
Methylthioribose-1-phosphate isomerase	Q9CQT1	36.86	8	0.731139	0.809096	0.580764	0.724436	0.928966
60S ribosomal protein L13a	P19253	36.95	8	0.737904	0.816582	1.21339	0.937562	1
Cell division control protein 42 homolog	P60766	43.98	8	0.737904	0.862979	0.847227	0.765597	0.772681
Beta-centractin	Q8R5C5	38.03	8	0.751623	0.903649	0.772681	0.801678	0.794328
Pumilio homolog 3	Q8BKS9	15.46	8	0.765597	0.619441	1.15878	0.855067	0.870964
60S ribosomal protein L24	Q8BP67	35.03	8	0.772681	0.92045	1.23595	0.887156	0.586138
Sideroflexin-1	Q99JR1	24.22	8	0.77983	0.672977	0.77983	0.534564	0.928966
40S ribosomal protein S25	P62852	35.2	8	0.787046	0.990832	1.33045	1.38038	0.765597
Branched-chain-amino-acid aminotransferase, cytosolic	P24288	20.73	8	0.787046	0.816582	0.946237	1.25893	1.05682
Ras-related protein R-Ras	P10833	29.36	8	0.801678	0.83946	0.895365	0.452898	1.01859
ATP-binding cassette sub-family F member 1	Q6P542	13.62	8	0.809096	0.711214	0.77983	0.801678	0.625173
Cofilin-2	P45591	33.13	8	0.809096	1.24738	0.946237	1.10662	0.765597
Ankyrin-2	Q8C8R3	2.873	8	0.83946	0.887156	0.946237	0.580764	1.11686
6-phosphogluconolactonase	Q9CQ60	48.64	8	0.847227	1	0.510505	0.316228	0.724436
KN motif and ankyrin repeat domain-containing protein 2	Q8BX02	14.23	8	0.855067	0.704693	0.990832	0.564937	0.855067
Adenosine deaminase	P03958	32.95	8	0.855067	0.737904	0.758578	0.737904	0.816582
Tumor protein D54	Q9CYZ2	36.82	8	0.862979	0.981748	0.981748	0.717794	0.862979
Glutaredoxin-3	Q9CQM9	23.74	8	0.862979	0.862979	0.870964	0.847227	0.586138
ATP-dependent RNA helicase DDX19A	Q61655	23.01	8	0.879023	0.887156	0.912011	0.912011	0.903649
Superoxide dismutase [Mn], mitochondrial	P09671	28.38	8	0.887156	0.758578	0.831764	0.608135	0.887156
Methionine--tRNA ligase, cytoplasmic	Q68FL6	11.53	8	0.895365	0.685488	0.83946	1.05682	1.1695
Peroxisomal membrane protein PEX14	Q9R0A0	16.49	8	0.912011	0.981748	1.05682	1	0.946237
Hypoxanthine-guanine phosphoribosyltransferase	P00493	54.13	8	0.92045	0.824138	0.954993	0.972747	0.625173
Tubulin gamma-1 chain	P83887	35.25	8	0.92045	1	0.954993	0.946237	0.954993
Guanine nucleotide-binding protein G(k) subunit alpha	Q9DC51	21.75	8	0.92045	0.870964	1.07647	0.77983	1.01859
SWI/SNF complex subunit SMARCC1	P97496	8.786	8	0.928966	1.04713	1.01859	1.1695	1.10662
40S ribosomal protein S11	P62281	34.18	8	0.937562	1.01859	1.01859	1.01859	0.972747
Mitochondrial carrier homolog 1	Q791T5	24.42	8	0.937562	1.01859	0.937562	0.963829	0.937562
Leucine-rich repeat-containing protein 47	Q505F5	15.83	8	0.937562	0.954993	1.03753	0.912011	1.13763
GTPase KRas	P32883	26.98	8	0.937562	0.912011	0.963829	0.912011	1.05682
Endophilin-A2	Q62419	13.59	8	0.946237	0.972747	1.01859	1	0.981748
Drebrin	Q9QXS6	16.01	8	0.954993	1.00925	1.02802	1.04713	1.33045
Heterogeneous nuclear ribonucleoproteins C1/C2	Q9Z204	22.36	8	0.963829	0.954993	1	1	0.954993
Acetyl-CoA carboxylase 1	Q5SWU9	6.269	8	0.972747	1.04713	0.981748	0.981748	0.972747
TBC1 domain family member 15	Q9CXF4	15.65	8	0.972747	1.0666	0.963829	1.01859	1
Nuclear pore complex protein Nup133	Q8R0G9	6.926	8	0.972747	0.912011	0.928966	0.990832	0.954993
60S ribosomal protein L31	P62900	38.4	8	0.972747	1.05682	1.31826	1.18032	1.19124
SH3 domain-binding glutamic acid-rich-like protein 3	Q91VW3	43.01	8	0.972747	0.887156	0.903649	0.83946	1.01859
Signal recognition particle subunit SRP68	Q8BMA6	19.52	8	0.981748	0.981748	1.01859	0.981748	1
Lysosome-associated membrane glycoprotein 1	P11438	14.04	8	0.981748	0.954993	1.08643	0.954993	0.981748
Ribonucleoprotein PTB-binding 1	Q9CW46	21.66	8	0.990832	1.04713	0.724436	1.11686	1.1695
V-type proton ATPase subunit H	Q8BVE3	17.6	8	0.990832	0.809096	0.887156	0.685488	0.724436
Synapse-associated protein 1	Q9D5V6	27.4	8	0.990832	1.08643	0.642688	1.18032	0.831764
Endoplasmic reticulum-Golgi intermediate compartment protein 1	Q9DC16	17.59	8	0.990832	0.990832	0.963829	0.946237	0.972747
Prolyl 3-hydroxylase 1	Q3V1T4	19.76	8	1	1.04713	0.963829	1.07647	1.01859
Pyridoxal phosphate homeostasis protein	Q9Z2Y8	37.23	8	1	1	0.972747	0.946237	0.954993
Growth arrest-specific protein 2	P11862	30.89	8	1.00925	0.946237	0.946237	0.83946	0.937562
CCA tRNA nucleotidyltransferase 1, mitochondrial	Q8K1J6	22.35	8	1.00925	0.972747	0.981748	0.963829	1.03753
Succinate dehydrogenase [ubiquinone] iron-sulfur subunit, mitochondrial	Q9CQA3	24.11	8	1.00925	0.990832	0.990832	0.946237	0.990832
Sorting nexin-1	Q9WV80	15.71	8	1.00925	1.01859	1.01859	0.981748	1.01859
Cullin-2	Q9D4H8	16.64	8	1.01859	1.01859	1.31826	1.2942	1.01859
NEDD8-activating enzyme E1 regulatory subunit	Q8VBW6	13.67	8	1.01859	1.1272	0.510505	1.43219	1.43219
NEDD8-activating enzyme E1 catalytic subunit	Q8C878	17.97	8	1.02802	1.00925	0.972747	0.990832	1.02802
Ras-related protein Rab-10	P61027	35	8	1.02802	1	0.990832	0.946237	1
Very-long-chain 3-oxoacyl-CoA reductase	O70503	32.05	8	1.03753	1.23595	1.36773	0.887156	0.291072
Oxysterol-binding protein 1	Q3B7Z2	8.571	8	1.03753	0.809096	1.01859	1.10662	1.15878
Glucosamine 6-phosphate N-acetyltransferase	Q9JK38	37.5	8	1.03753	0.990832	1.01859	0.963829	0.990832
Core histone macro-H2A.1	Q9QZQ8	24.19	8	1.05682	1.02802	0.981748	0.963829	1
Enoyl-CoA hydratase, mitochondrial	Q8BH95	31.03	8	1.05682	1.00925	0.946237	0.862979	0.895365
Glypican-1	Q9QZF2	12.57	8	1.05682	1.1272	0.946237	1.57036	1.18032
Sister chromatid cohesion protein PDS5 homolog B	Q4VA53	8.368	8	1.0666	0.972747	0.981748	1.04713	1.05682
GTPase HRas	Q61411	25.4	8	1.07647	1.27057	1.02802	1.24738	1.05682
Flotillin-2	Q60634	22.43	8	1.08643	0.946237	0.990832	0.831764	0.887156
GDH/6PGL endoplasmic bifunctional protein	Q8CFX1	15.08	8	1.09648	1.05682	1	1.08643	1.00925
Glutamine amidotransferase-like class 1 domain-containing protein 1	Q8BFQ8	46.82	8	1.09648	1.18032	1.03753	0.879023	0.937562
Glucosamine-6-phosphate isomerase 1	O88958	27.68	8	1.09648	0.990832	1.01859	1.11686	0.981748
Catenin alpha-2	Q61301	8.08	8	1.09648	1.09648	0.990832	0.912011	0.954993
60S ribosomal protein L11	Q9CXW4	37.64	8	1.10662	1.22462	1.31826	1.20226	1.21339
Biliverdin reductase A	Q9CY64	22.03	8	1.10662	1.0666	0.903649	0.731139	0.92045
cAMP-dependent protein kinase catalytic subunit alpha	P05132	28.49	8	1.10662	1.25893	1.08643	1.38038	0.711214
Vesicle-associated membrane protein-associated protein A	Q9WV55	36.95	8	1.1272	1.04713	1.1272	1.10662	1.0666
Protein lin-7 homolog C	O88952	29.44	8	1.1272	1.07647	1.00925	1.11686	1.07647
COP9 signalosome complex subunit 2	P61202	20.77	8	1.14815	1.38038	1.09648	1.58489	0.824138
tRNA (cytosine(34)-C(5))-methyltransferase	Q1HFZ0	15.19	8	1.14815	1.1272	1.43219	1.52757	0.879023
Propionyl-CoA carboxylase alpha chain, mitochondrial	Q91ZA3	16.16	8	1.15878	0.946237	0.963829	0.990832	0.870964
ADP-ribosylation factor-like protein 1	P61211	37.02	8	1.15878	0.824138	1.08643	1.09648	0.49204
1-phosphatidylinositol 4,5-bisphosphate phosphodiesterase beta-3	P51432	12.4	8	1.19124	1.18032	0.801678	1.14815	0.801678
Mitochondrial 2-oxoglutarate/malate carrier protein	Q9CR62	28.34	8	1.20226	0.630957	1.1272	0.77983	0.409261
Prostaglandin reductase-3	Q8BGC4	28.91	8	1.22462	1.28233	1.13763	1.28233	0.310456
Succinate--CoA ligase [ADP/GDP-forming] subunit alpha, mitochondrial	Q9WUM5	23.41	8	1.23595	1.08643	0.990832	0.981748	0.809096
Choline transporter-like protein 2	Q8BY89	13.17	8	1.25893	1.28233	0.928966	0.981748	0.928966
cAMP-dependent protein kinase type II-beta regulatory subunit	P31324	27.88	8	1.27057	0.870964	0.77983	0.903649	0.801678
SUN domain-containing protein 1	Q9D666	12.81	8	1.28233	0.648634	1.07647	0.870964	0.724436
Plasma membrane calcium-transporting ATPase 1	G5E829	7.869	8	1.30617	1.28233	1.22462	0.660693	1.49968
[Pyruvate dehydrogenase [acetyl-transferring]]-phosphatase 1, mitochondrial	Q3UV70	19.89	8	1.30617	1.03753	0.972747	1.23595	1.0666
Proteasome subunit beta type-2	Q9R1P3	30.85	8	1.34276	1.38038	1.1695	1.5417	0.698232
Intersectin-1	Q9Z0R4	5.193	8	1.35519	0.937562	0.625173	1.23595	0.794328
Neprilysin	Q61391	10.67	8	1.36773	0.954993	0.879023	1.13763	1.08643
Brain acid soluble protein 1	Q91XV3	44.25	8	1.49968	1.1272	0.903649	0.549541	1.20226
Sorting nexin-12	O70493	43.64	8	1.57036	1.43219	0.990832	1.31826	1.25893
NAD(P)H-hydrate epimerase	Q8K4Z3	28.01	8	1.67494	1.43219	0.972747	1.61436	0.794328
Cytochrome b-c1 complex subunit 6, mitochondrial	P99028	58.43	8	2.39883	2.208	1.28233	2.33346	1.1272
Ras-related protein Rab-5A	Q9CQD1	35.81	7	0.310456	0.319154	0.928966	0.283139	0.666807
Acylamino-acid-releasing enzyme	Q8R146	14.62	7	0.387258	0.787046	0.744732	0.416869	0.272898
E3 ubiquitin-protein ligase HECTD1	Q69ZR2	3.17	7	0.401791	0.870964	0.586138	0.679204	0.613762
60S ribosomal protein L18	P35980	34.04	7	0.413047	0.613762	0.963829	0.501187	0.912011
Translationally-controlled tumor protein	P63028	52.91	7	0.501187	0.772681	1.18032	1.48594	0.847227
Serine/arginine repetitive matrix protein 2	Q8BTI8	3.996	7	0.608135	0.724436	0.787046	0.505825	0.801678
Sepiapterin reductase	Q64105	31.42	7	0.613762	0.636796	0.685488	0.474242	0.816582
Protein CDV3	Q4VAA2	34.88	7	0.619441	0.432514	0.564937	0.636796	0.963829
Methylcrotonoyl-CoA carboxylase beta chain, mitochondrial	Q3ULD5	12.08	7	0.660693	0.751623	0.654636	0.912011	1.19124
Proteasome activator complex subunit 3	P61290	40.55	7	0.666807	1.01859	1.14815	1.09648	0.862979
Proteasome subunit beta type-7	P70195	26.35	7	0.685488	0.698232	1.10662	0.409261	1.1272
Actin-related protein 2/3 complex subunit 4	P59999	47.62	7	0.691831	0.630957	1.02802	0.60256	0.751623
Hepatoma-derived growth factor-related protein 2	Q3UMU9	10.01	7	0.698232	0.564937	1.04713	0.717794	0.401791
Ras-related protein Rab-18	P35293	33.01	7	0.77983	0.613762	0.772681	0.619441	0.83946
60S ribosomal protein L14	Q9CR57	21.66	7	0.77983	0.870964	1.30617	0.912011	0.92045
DNA replication licensing factor MCM6	P97311	13.03	7	0.787046	0.946237	0.765597	1.34276	0.559758
Transmembrane emp24 domain-containing protein 9	Q99KF1	35.74	7	0.787046	0.751623	1.11686	0.92045	1.05682
DnaJ homolog subfamily A member 2	Q9QYJ0	29.61	7	0.794328	1.02802	1.08643	1.40605	1.39316
60S ribosomal protein L28	P41105	37.96	7	0.809096	0.855067	1.11686	0.912011	0.990832
Eukaryotic translation initiation factor 3 subunit G	Q9Z1D1	22.5	7	0.824138	1.02802	0.946237	1.08643	0.465586
Myosin-8	P13542	1.755	7	0.83946	0.928966	0.92045	1	1.08643
CAP-Gly domain-containing linker protein 2	Q9Z0H8	10.79	7	0.847227	1.13763	0.990832	1.55597	1.45881
40S ribosomal protein S24	P62849	33.08	7	0.862979	1.0666	1.48594	1.14815	0.580764
SHC-transforming protein 1	P98083	13.82	7	0.870964	0.758578	0.809096	0.539511	0.879023
Transcription factor BTF3	Q64152	23.53	7	0.870964	0.972747	1.07647	0.990832	1.09648
Tubulin-specific chaperone D	Q8BYA0	9.532	7	0.879023	0.963829	0.887156	0.855067	0.972747
ADP-dependent glucokinase	Q8VDL4	25.4	7	0.879023	0.903649	0.937562	0.954993	0.954993
AP-2 complex subunit mu	P84091	16.09	7	0.879023	0.855067	1.02802	0.672977	0.691831
60S ribosomal protein L32	P62911	35.56	7	0.879023	1.10662	1.44544	1.19124	1
Platelet-activating factor acetylhydrolase IB subunit alpha	P63005	29.51	7	0.895365	0.772681	1.04713	1.01859	1.14815
BRO1 domain-containing protein BROX	Q8K2Q7	28.47	7	0.895365	1.11686	0.972747	0.831764	0.685488
S-adenosylhomocysteine hydrolase-like protein 1	Q80SW1	10.38	7	0.895365	0.809096	0.990832	0.711214	1.0666
Carbonyl reductase [NADPH] 2	P08074	31.97	7	0.903649	0.608135	0.625173	0.42462	0.724436
40S ribosomal protein S12	P63323	28.79	7	0.903649	0.937562	1.07647	1.14815	1.01859
Myotrophin	P62774	52.54	7	0.912011	0.870964	0.981748	0.963829	0.990832
Importin subunit alpha-5	Q60960	14.13	7	0.912011	0.928966	1.04713	0.92045	0.83946
Cullin-7	Q8VE73	5.033	7	0.928966	1.30617	1.05682	1.78649	1.11686
Protein phosphatase 1F	Q8CGA0	25.66	7	0.928966	0.862979	0.887156	0.903649	0.801678
5'-3' exoribonuclease 2	Q9DBR1	7.571	7	0.928966	0.591562	0.809096	1.15878	0.946237
Phosphoserine phosphatase	Q99LS3	35.11	7	0.937562	1.00925	0.928966	0.794328	1.47231
Protein phosphatase 1 regulatory subunit 12A	Q9DBR7	10.98	7	0.946237	0.972747	0.990832	1.00925	1.02802
Mesencephalic astrocyte-derived neurotrophic factor	Q9CXI5	37.43	7	0.946237	0.937562	0.972747	0.990832	0.954993
Microsomal glutathione S-transferase 3	Q9CPU4	33.33	7	0.946237	1.02802	1.03753	0.946237	1.07647
Beta-2-syntrophin	Q61235	18.27	7	0.954993	0.946237	1	0.954993	0.912011
Eukaryotic translation initiation factor 5	P59325	23.31	7	0.954993	1.0666	1.15878	1.35519	0.870964
10 kDa heat shock protein, mitochondrial	Q64433	49.02	7	0.954993	0.870964	0.92045	0.801678	0.870964
Huntingtin-interacting protein 1	Q8VD75	12.34	7	0.972747	1.0666	1.0666	1.0666	1.01859
Proteasome subunit beta type-3	Q9R1P1	28.78	7	0.972747	0.981748	1.00925	1.00925	0.937562
FAS-associated factor 2	Q3TDN2	23.37	7	0.981748	0.963829	0.954993	0.937562	0.972747
Protein FAM160B1	Q8CDM8	16.75	7	0.981748	0.879023	0.801678	0.895365	0.60256
Integrin alpha-11	P61622	9.007	7	0.981748	1.00925	0.937562	0.954993	1.00925
Xaa-Pro aminopeptidase 1	Q6P1B1	17.66	7	0.981748	1.0666	1	1.02802	0.937562
Ubiquitin carboxyl-terminal hydrolase isozyme L3	Q9JKB1	39.57	7	0.981748	0.981748	1.01859	0.954993	1.01859
Cullin-4A	Q3TCH7	11.86	7	0.981748	0.972747	0.903649	1	1.08643
Serine/threonine-protein phosphatase 2B catalytic subunit alpha isoform	P63328	17.08	7	0.981748	0.887156	0.963829	0.717794	0.524807
GDP-L-fucose synthase	P23591	17.13	7	0.981748	0.77983	0.816582	1.0666	0.654636
Nicalin	Q8VCM8	16.7	7	0.990832	1.08643	1.10662	1.47231	0.870964
Cullin-3	Q9JLV5	9.896	7	0.990832	0.990832	1.02802	0.981748	0.972747
Ubiquitin conjugation factor E4 B	Q9ES00	9.122	7	0.990832	1	1.01859	0.990832	1.00925
Flavin reductase (NADPH)	Q923D2	35.44	7	1	0.981748	0.954993	0.946237	1
Cytochrome P450 20A1	Q8BKE6	21.65	7	1	1.01859	1.00925	1.00925	1.00925
Small glutamine-rich tetratricopeptide repeat-containing protein alpha	Q8BJU0	20.63	7	1	0.92045	1.03753	0.60256	0.524807
Programmed cell death protein 6	P12815	42.41	7	1	0.937562	1	0.990832	1
Glutamine--fructose-6-phosphate aminotransferase [isomerizing] 2	Q9Z2Z9	13.64	7	1	0.794328	0.92045	1.15878	0.981748
Phenylalanine--tRNA ligase alpha subunit	Q8C0C7	22.64	7	1.00925	1	1	0.963829	0.972747
CD44 antigen	P15379	5.656	7	1.00925	1.24738	0.691831	1.02802	0.937562
ADP-ribosylation factor-like protein 3	Q9WUL7	41.76	7	1.01859	1.00925	0.625173	0.831764	0.895365
Glutathione S-transferase LANCL1	O89112	27.07	7	1.01859	1.03753	0.928966	1.11686	0.912011
COP9 signalosome complex subunit 5	O35864	25.45	7	1.01859	1.01859	1.03753	1.0666	1.04713
Signal transducer and activator of transcription 1	P42225	10.01	7	1.01859	0.963829	1.09648	0.972747	0.981748
cAMP-dependent protein kinase type I-beta regulatory subunit	P12849	14.17	7	1.01859	1.36773	1.55597	1.33045	1.13763
Eukaryotic translation initiation factor 3 subunit M	Q99JX4	23.8	7	1.02802	0.816582	1.61436	1.47231	0.751623
Importin-9	Q91YE6	10.57	7	1.02802	0.981748	0.981748	0.981748	0.928966
UPF0160 protein MYG1, mitochondrial	Q9JK81	24.21	7	1.02802	0.972747	0.990832	0.954993	0.954993
Rab3 GTPase-activating protein non-catalytic subunit	Q8BMG7	4.466	7	1.02802	0.895365	0.903649	1.28233	0.519996
ATP-dependent Clp protease proteolytic subunit, mitochondrial	O88696	20.59	7	1.02802	0.990832	0.937562	0.946237	1.05682
Exocyst complex component 6B	A6H5Z3	13.21	7	1.03753	0.981748	0.972747	0.990832	1.05682
Cytosolic purine 5'-nucleotidase	Q3V1L4	21.43	7	1.03753	0.972747	1.01859	1.04713	1.01859
Vacuolar protein sorting-associated protein 16 homolog	Q920Q4	9.535	7	1.04713	1.08643	1.00925	0.963829	0.963829
H-2 class I histocompatibility antigen, L-D alpha chain	P01897	12.15	7	1.04713	0.83946	0.630957	0.847227	1.09648
Mitochondrial-processing peptidase subunit beta	Q9CXT8	17.18	7	1.05682	1.00925	1.02802	0.972747	0.981748
Small nuclear ribonucleoprotein Sm D1	P62315	37.82	7	1.05682	1.01859	1.03753	1.01859	1.00925
Spartin	Q8R1X6	9.985	7	1.05682	0.903649	0.831764	0.672977	1.07647
Deoxyguanosine kinase, mitochondrial	Q9QX60	15.88	7	1.05682	1	0.990832	0.954993	0.990832
Chromodomain-helicase-DNA-binding protein 4	Q6PDQ2	4.282	7	1.0666	1.0666	0.972747	1.0666	1.0666
28S ribosomal protein S36, mitochondrial	Q9CQX8	56.86	7	1.0666	1.01859	0.862979	1.05682	1.05682
V-type proton ATPase 116 kDa subunit a isoform 1	Q9Z1G4	7.986	7	1.07647	1.14815	0.887156	0.912011	0.887156
Alpha-(1,3)-fucosyltransferase 11	Q8BHC9	23.11	7	1.07647	1.0666	1.03753	1	1.05682
Phosphoribosyl pyrophosphate synthase-associated protein 1	Q9D0M1	28.09	7	1.08643	0.737904	1.14815	1.22462	1.10662
ADP-ribosylation factor 6	P62331	36	7	1.08643	1.02802	1	0.990832	0.963829
Latexin	P70202	17.57	7	1.09648	0.92045	0.928966	0.824138	0.937562
N-acetyl-D-glucosamine kinase	Q9QZ08	32.94	7	1.10662	1.0666	0.529663	0.77983	0.731139
UDP-N-acetylglucosamine--peptide N-acetylglucosaminyltransferase 110 kDa subunit	Q8CGY8	9.751	7	1.1272	1.14815	1.11686	1.0666	1.19124
Switch-associated protein 70	Q6A028	8.205	7	1.1272	1.1695	1.09648	1.1695	0.887156
Septin-6	Q9R1T4	17.51	7	1.1272	0.847227	0.895365	1.08643	1.52757
40S ribosomal protein S23	P62267	53.15	7	1.13763	1.28233	1.24738	1.30617	1.20226
Septin-5	Q9Z2Q6	24.39	7	1.14815	0.990832	0.744732	0.394457	0.954993
Epidermal growth factor receptor substrate 15-like 1	Q60902	12.35	7	1.14815	1.22462	0.654636	1.43219	1.47231
cAMP-dependent protein kinase catalytic subunit beta	P68181	33.33	7	1.14815	0.870964	1.0666	0.847227	0.465586
Transducin beta-like protein 2	Q9R099	16.29	7	1.15878	1.04713	1.07647	1.01859	1.10662
Tyrosine-protein phosphatase non-receptor type 11	P35235	17.76	7	1.1695	1.08643	1	1.09648	1.01859
60S ribosomal protein L21	O09167	28.13	7	1.18032	1.35519	1.1272	1.24738	0.972747
Nuclear pore complex protein Nup155	Q99P88	7.189	7	1.19124	0.636796	0.737904	0.772681	0.704693
Adenylate kinase 4, mitochondrial	Q9WUR9	18.39	7	1.19124	1.2942	0.954993	1.59956	1.1272
Inorganic pyrophosphatase 2, mitochondrial	Q91VM9	21.82	7	1.22462	1.0666	0.787046	1.08643	1.11686
X-ray repair cross-complementing protein 5	P27641	9.836	7	1.22462	0.946237	1.33045	1.11686	0.879023
Casein kinase II subunit alpha	Q60737	20.97	7	1.22462	1.25893	0.870964	1.47231	0.744732
Membrane-associated progesterone receptor component 1	O55022	32.31	7	1.23595	1.18032	1.15878	1.30617	1.09648
FH1/FH2 domain-containing protein 1	Q6P9Q4	7.185	7	1.25893	1.58489	1.19124	1.0666	1.78649
Zinc finger and BTB domain-containing protein 20	Q8K0L9	11.34	7	1.25893	1.15878	0.83946	1.05682	1.1272
Peptidyl-prolyl cis-trans isomerase FKBP7	O54998	35.78	7	1.27057	0.824138	1.23595	1.15878	0.809096
ATP synthase subunit delta, mitochondrial	Q9D3D9	47.02	7	1.27057	0.847227	0.824138	0.60256	0.816582
H/ACA ribonucleoprotein complex subunit DKC1	Q9ESX5	19.84	7	1.28233	1.2942	1.0666	0.990832	1.07647
Splicing factor U2AF 35 kDa subunit	Q9D883	13.39	7	1.33045	1.30617	0.660693	1.87068	0.147231
Golgin subfamily A member 3	P55937	7.801	7	1.34276	0.801678	1.11686	1.1695	1.09648
Dedicator of cytokinesis protein 5	B2RY04	4.818	7	1.34276	0.972747	1.30617	1.1695	0.534564
NADH dehydrogenase [ubiquinone] 1 alpha subcomplex subunit 10, mitochondrial	Q99LC3	27.89	7	1.39316	1.41906	1.28233	0.895365	1.28233
Nidogen-2	O88322	9.907	7	1.40605	1.35519	0.717794	1.20226	1.34276
Armadillo repeat-containing protein 6	Q8BNU0	20.09	7	1.40605	1.18032	0.855067	1.5417	1.05682
Sorbitol dehydrogenase	Q64442	19.33	7	1.40605	1.02802	0.847227	1.20226	1.25893
Nuclear pore complex protein Nup93	Q8BJ71	14.04	7	1.43219	1.20226	0.758578	0.855067	0.758578
Sorting nexin-3	O70492	33.95	7	1.51356	1.35519	1.21339	1.11686	1.08643
Rho GTPase-activating protein 17	Q3UIA2	14.07	7	1.55597	2.07014	1.49968	2.29087	1.90546
GDP-fucose protein O-fucosyltransferase 1	Q91ZW2	17.56	7	1.58489	1.21339	0.972747	1.77011	0.847227
Neurogenic locus notch homolog protein 2	O35516	3.882	7	1.64437	1.05682	0.591562	1.23595	1.0666
Platelet-activating factor acetylhydrolase IB subunit beta	Q61206	24.02	7	1.67494	1.1272	1.1272	1.57036	0.57544
Myotubularin-related protein 5	Q6ZPE2	4.446	7	1.7378	1.8197	1.08643	2.37684	1.65959
Nischarin	Q80TM9	5.461	7	1.77011	1.30617	1.67494	2.01372	1.5417
Protein NDRG1	Q62433	22.08	7	1.87068	1.47231	1.83654	2.18776	1.34276
Cystatin-B	Q62426	62.24	7	1.88799	1.6293	0.77983	1.55597	0.816582
Proteasome subunit beta type-6	Q60692	37.39	7	1.92309	2.18776	1.1272	1.67494	1.30617
U6 snRNA-associated Sm-like protein LSm8	Q6ZWM4	36.46	6	0.322107	0.515229	0.383707	0.0794328	0.313329
RNA-binding protein 14	Q8C2Q3	13.15	6	0.440555	0.515229	0.580764	0.253513	0.737904
NADH-ubiquinone oxidoreductase chain 5	P03921	8.237	6	0.47863	0.870964	0.870964	0.452898	0.125893
Protein RCC2	Q8BK67	15.96	6	0.570164	0.794328	1.03753	0.666807	1.0666
Exportin-5	Q924C1	7.89	6	0.591562	0.591562	1.0666	0.685488	0.608135
NADH dehydrogenase [ubiquinone] flavoprotein 2, mitochondrial	Q9D6J6	20.97	6	0.597035	0.946237	0.737904	0.515229	0.963829
Adenine phosphoribosyltransferase	P08030	25.56	6	0.619441	0.83946	0.654636	0.636796	0.519996
Drebrin-like protein	Q62418	17.2	6	0.630957	0.654636	0.758578	0.319154	0.744732
ER lumen protein-retaining receptor 2	Q9CQM2	31.13	6	0.636796	0.401791	1.58489	0.972747	0.366438
Costars family protein ABRACL	Q4KML4	46.91	6	0.672977	0.409261	1.09648	0.49204	0.420727
PDZ and LIM domain protein 7	Q3TJD7	20.79	6	0.685488	0.990832	0.887156	0.855067	0.981748
Extracellular matrix protein 1	Q61508	11.45	6	0.691831	0.990832	0.870964	1.13763	1.10662
RNA 3'-terminal phosphate cyclase	Q9D7H3	25.68	6	0.698232	0.564937	0.751623	0.724436	1.11686
High mobility group protein B2	P30681	19.52	6	0.698232	0.963829	0.18197	0.515229	0.432514
Rho-related GTP-binding protein RhoB	P62746	28.57	6	0.698232	1.03753	1.08643	1.18032	0.809096
Latent-transforming growth factor beta-binding protein 2	O08999	5.405	6	0.711214	0.963829	1.1695	0.83946	1.24738
Importin subunit alpha-7	O35345	12.5	6	0.717794	0.660693	1.14815	0.744732	0.928966
Transaldolase	Q93092	16.32	6	0.724436	0.946237	1.04713	0.937562	0.737904
RNA-binding protein 39	Q8VH51	16.42	6	0.724436	0.787046	0.801678	0.630957	0.887156
Putative adenosylhomocysteinase 3	Q68FL4	9.299	6	0.724436	0.765597	0.794328	0.642688	0.912011
F-actin-uncapping protein LRRC16A	Q6EDY6	6.987	6	0.731139	0.855067	1.14815	0.679204	0.847227
Heterogeneous nuclear ribonucleoprotein D-like	Q9Z130	26.58	6	0.737904	1.21339	1.11686	0.981748	0.613762
Elongator complex protein 1	Q7TT37	5.626	6	0.744732	0.666807	1.02802	0.981748	0.831764
Cystatin-C	P21460	35.71	6	0.744732	0.597035	0.301995	0.608135	0.698232
Activator of 90 kDa heat shock protein ATPase homolog 1	Q8BK64	17.75	6	0.772681	0.704693	0.816582	0.77983	0.642688
Prefoldin subunit 2	O70591	42.86	6	0.77983	0.801678	0.887156	0.648634	0.92045
Nuclear factor 1 A-type	Q02780	15.98	6	0.77983	0.937562	1.28233	0.809096	1.04713
Hemoglobin subunit alpha	P01942	21.83	6	0.77983	0.380189	0.809096	1.43219	1.58489
CD63 antigen	P41731	6.723	6	0.77983	0.474242	0.990832	1.08643	0.816582
Cold shock domain-containing protein E1	Q91W50	8.271	6	0.787046	0.717794	1.19124	1.40605	1.14815
Transcription activator BRG1	Q3TKT4	3.348	6	0.809096	1.02802	1.11686	0.654636	1.11686
Dolichyl-diphosphooligosaccharide--protein glycosyltransferase subunit STT3B	Q3TDQ1	7.412	6	0.809096	1.08643	1.23595	1.47231	1.03753
Heterogeneous nuclear ribonucleoprotein D0	Q60668	16.34	6	0.809096	0.608135	0.92045	0.474242	0.452898
Vinexin	Q9R1Z8	15.55	6	0.831764	1.04713	1	0.758578	1.19124
[Pyruvate dehydrogenase (acetyl-transferring)] kinase isozyme 3, mitochondrial	Q922H2	17.11	6	0.831764	0.903649	0.847227	0.660693	0.597035
Cadherin-13	Q9WTR5	11.06	6	0.831764	1.08643	0.625173	0.57544	1.18032
Thyroid receptor-interacting protein 6	Q9Z1Y4	11.87	6	0.831764	0.870964	0.928966	0.981748	1.05682
Cordon-bleu protein-like 1	Q3UMF0	6.756	6	0.83946	0.954993	0.685488	0.564937	1.30617
Retinoid-inducible serine carboxypeptidase	Q920A5	16.81	6	0.855067	1.23595	1.19124	0.990832	0.751623
Alpha-parvin	Q9EPC1	20.43	6	0.855067	0.772681	1.05682	0.816582	0.862979
BAG family molecular chaperone regulator 2	Q91YN9	16.67	6	0.862979	0.862979	1.03753	0.954993	0.937562
Protein SON	Q9QX47	4.664	6	0.879023	0.92045	0.972747	0.954993	0.937562
Nuclear pore complex protein Nup160	Q9Z0W3	6.419	6	0.879023	0.912011	0.895365	1.02802	1.01859
Hsp90 co-chaperone Cdc37	Q61081	19.26	6	0.879023	0.963829	1.00925	0.92045	0.963829
Eukaryotic translation elongation factor 1 epsilon-1	Q9D1M4	34.48	6	0.879023	0.92045	1.02802	0.879023	1.1272
Complement C1q tumor necrosis factor-related protein 5	Q8K479	25.51	6	0.879023	0.981748	0.954993	0.903649	0.912011
Brain-specific angiogenesis inhibitor 1-associated protein 2	Q8BKX1	13.64	6	0.887156	0.990832	0.954993	1	0.954993
Nardilysin	Q8BHG1	7.494	6	0.895365	0.92045	0.895365	0.928966	0.60256
Sodium/potassium-transporting ATPase subunit beta-3	P97370	30.58	6	0.895365	1	0.946237	0.824138	0.83946
Lysosomal acid glucosylceramidase	P17439	25.24	6	0.895365	0.685488	0.963829	0.496592	0.787046
Advillin	O88398	8.181	6	0.903649	0.954993	0.847227	0.831764	0.912011
RAC-alpha serine/threonine-protein kinase	P31750	14.37	6	0.92045	0.816582	0.809096	0.887156	1
ADP-ribose glycohydrolase MACROD1	Q922B1	19.5	6	0.92045	0.912011	1.11686	1.02802	1.05682
Target of Myb protein 1	O88746	18.5	6	0.928966	0.895365	0.972747	0.981748	1.03753
Coronin-1C	Q9WUM4	23.21	6	0.928966	1	1	0.972747	0.946237
NIF3-like protein 1	Q9EQ80	19.68	6	0.928966	0.954993	0.972747	0.972747	1.01859
Antithrombin-III	P32261	8.817	6	0.928966	0.963829	1.11686	0.870964	0.92045
Serine/arginine-rich splicing factor 5	O35326	18.22	6	0.928966	0.972747	0.972747	1.00925	0.903649
Matrilin-2	O08746	9.937	6	0.937562	0.928966	0.928966	1.01859	0.928966
Signal peptidase complex catalytic subunit SEC11A	Q9R0P6	39.11	6	0.937562	0.946237	1.00925	0.937562	0.946237
Eukaryotic translation initiation factor 1	P48024	46.9	6	0.937562	0.895365	0.912011	1.0666	0.912011
Anoctamin-6	Q6P9J9	9.66	6	0.946237	1.00925	0.963829	1.01859	1.01859
Protein arginine N-methyltransferase 5	Q8CIG8	15.23	6	0.946237	0.990832	1.00925	1.0666	0.912011
Myc box-dependent-interacting protein 1	O08539	17.18	6	0.954993	1.02802	1.0666	1	0.990832
Nucleolar RNA helicase 2	Q9JIK5	9.283	6	0.954993	0.981748	1.04713	1.10662	0.954993
AP-3 complex subunit mu-1	Q9JKC8	18.18	6	0.954993	1.0666	0.928966	1	0.928966
Glycogen synthase kinase-3 beta	Q9WV60	20.48	6	0.954993	0.972747	1.00925	1.04713	0.855067
Ras-related GTP-binding protein A	Q80X95	17.25	6	0.954993	1.00925	1.07647	0.954993	0.954993
Coiled-coil domain-containing protein 90B, mitochondrial	Q8C3X2	22.27	6	0.954993	0.887156	0.937562	0.937562	0.946237
Dystonin	Q91ZU6	1.136	6	0.963829	0.954993	1.03753	1	0.990832
Tyrosine-protein kinase JAK1	P52332	7.719	6	0.963829	0.946237	0.963829	0.946237	0.946237
Protein VAC14 homolog	Q80WQ2	10.74	6	0.963829	0.928966	0.862979	0.698232	0.366438
Serine/threonine-protein kinase OSR1	Q6P9R2	14.61	6	0.972747	1	0.981748	0.990832	1
Alanine aminotransferase 2	Q8BGT5	12.84	6	0.972747	0.972747	1.02802	0.92045	1.03753
Eukaryotic translation initiation factor 4 gamma 3	Q80XI3	3.927	6	0.972747	1.05682	1.04713	0.981748	0.972747
Ubiquitin-like-conjugating enzyme ATG3	Q9CPX6	24.2	6	0.981748	0.972747	0.981748	1.00925	0.972747
TOM1-like protein 2	Q5SRX1	13.21	6	0.981748	0.772681	0.990832	1.04713	0.981748
Charged multivesicular body protein 4b	Q9D8B3	30.8	6	0.981748	0.990832	0.963829	0.990832	0.981748
Prothymosin alpha	P26350	22.52	6	0.981748	0.981748	0.972747	0.990832	1.01859
Actin-related protein 2/3 complex subunit 5	Q9CPW4	29.14	6	0.981748	0.963829	1.00925	0.963829	0.981748
Cysteine-rich protein 2	Q9DCT8	25.96	6	0.981748	0.912011	0.862979	0.92045	0.928966
WASH complex subunit 2	Q6PGL7	8.471	6	0.990832	1.00925	0.855067	0.737904	0.92045
Protein disulfide-isomerase TMX3	Q8BXZ1	17.32	6	0.990832	1.03753	1.00925	0.990832	0.946237
AH receptor-interacting protein	O08915	17.27	6	0.990832	0.954993	0.92045	0.912011	0.903649
Peptidyl-prolyl cis-trans isomerase NIMA-interacting 1	Q9QUR7	38.79	6	0.990832	0.972747	0.954993	1.02802	0.879023
Matrix remodeling-associated protein 8	Q9DBV4	13.8	6	0.990832	1.2942	0.862979	0.990832	0.672977
SWI/SNF-related matrix-associated actin-dependent regulator of chromatin subfamily A member 5	Q91ZW3	4.662	6	0.990832	1	1.02802	1	1.03753
Mitogen-activated protein kinase 14	P47811	19.44	6	0.990832	0.954993	0.937562	0.954993	1
Calcium/calmodulin-dependent protein kinase type II subunit gamma	Q923T9	11.15	6	0.990832	0.625173	0.895365	0.847227	0.570164
Glutathione reductase, mitochondrial	P47791	18.8	6	1	1.04713	0.981748	1.04713	1.01859
Rab3 GTPase-activating protein catalytic subunit	Q80UJ7	7.441	6	1	1.02802	1.00925	1.10662	1.05682
Unconventional myosin-XVIIIa	Q9JMH9	5.22	6	1	1.01859	0.912011	1.00925	0.954993
Ras-related protein Rab-21	P35282	27.48	6	1	0.772681	0.972747	0.972747	0.469894
E3 ubiquitin/ISG15 ligase TRIM25	Q61510	9.464	6	1	0.816582	0.946237	0.903649	0.870964
Histone-binding protein RBBP4	Q60972	24	6	1	1.10662	0.847227	1.1695	1.0666
TBC1 domain family member 8B	A3KGB4	10.05	6	1.00925	0.937562	0.903649	0.816582	0.937562
Osteoclast-stimulating factor 1	Q62422	32.09	6	1.00925	1.01859	1	1.00925	0.981748
ATP-dependent DNA/RNA helicase DHX36	Q8VHK9	9.69	6	1.00925	1.03753	0.990832	1.51356	1.13763
Mitochondrial import inner membrane translocase subunit TIM50	Q9D880	18.7	6	1.00925	1.14815	0.847227	0.772681	0.636796
ADP-ribosylation factor GTPase-activating protein 3	Q9D8S3	17.97	6	1.00925	1	0.92045	1	1.04713
RNA-binding protein 25	B2RY56	9.905	6	1.00925	1.00925	1.00925	0.963829	1
Ras-related protein Rab-5B	P61021	35.81	6	1.00925	1	1.01859	0.887156	0.946237
Cullin-4B	A2A432	7.835	6	1.00925	0.954993	1.04713	1.00925	1.08643
Inhibitor of nuclear factor kappa-B kinase-interacting protein	Q9DBZ1	16.89	6	1.01859	1.00925	1	1.03753	1
Interferon-activable protein 205-B	P0DOV1	16	6	1.01859	0.704693	1.75388	0.613762	0.765597
KH domain-containing, RNA-binding, signal transduction-associated protein 1	Q60749	11.96	6	1.01859	1.04713	0.990832	1.03753	0.990832
Sorting nexin-6	Q6P8X1	13.55	6	1.02802	0.954993	0.937562	1	0.937562
Serine/threonine-protein phosphatase 2A activator	P58389	27.86	6	1.02802	0.990832	0.972747	1.04713	1
Reticulocalbin-2	Q8BP92	28.13	6	1.02802	0.981748	1	1.00925	0.963829
Golgin subfamily A member 2	Q921M4	8.809	6	1.02802	1.03753	0.954993	1.00925	0.972747
ATP-dependent RNA helicase DDX42	Q810A7	11.09	6	1.02802	0.928966	0.981748	0.946237	1.05682
Thioredoxin domain-containing protein 12	Q9CQU0	31.18	6	1.02802	0.990832	1.01859	0.963829	0.990832
Dihydropteridine reductase	Q8BVI4	25.73	6	1.02802	1.02802	1.01859	1	0.946237
WD repeat-containing protein 26	Q8C6G8	11.39	6	1.02802	0.981748	1.00925	1.02802	1.07647
SUMO-activating enzyme subunit 1	Q9R1T2	30.86	6	1.03753	1	1.02802	1.00925	0.954993
Dipeptidyl peptidase 2	Q9ET22	16.01	6	1.03753	0.564937	0.765597	0.363078	0.912011
Acid ceramidase	Q9WV54	22.08	6	1.03753	1.38038	0.847227	0.698232	0.772681
Acyl-protein thioesterase 2	Q9WTL7	29	6	1.04713	1.05682	0.972747	0.990832	1.03753
Pyridoxal kinase	Q8K183	23.4	6	1.05682	0.946237	1	1.47231	1.31826
WASH complex subunit 4	Q3UMB9	8.525	6	1.05682	1.04713	1	0.963829	0.990832
Protein diaphanous homolog 1	O08808	5.339	6	1.05682	0.990832	1.02802	1.0666	1
Serine/threonine-protein kinase PAK 1	O88643	13.58	6	1.05682	1.00925	0.946237	1.04713	1.00925
Serine/threonine-protein kinase 24	Q99KH8	12.06	6	1.05682	1.0666	1	1.00925	1
WD repeat-containing protein 61	Q9ERF3	31.15	6	1.0666	1.25893	0.60256	1.07647	0.879023
Oxysterol-binding protein-related protein 9	A2A8Z1	5.027	6	1.0666	1.05682	1.0666	1.00925	1.00925
N-terminal kinase-like protein	Q9EQC5	14.52	6	1.07647	0.963829	0.809096	0.887156	0.946237
Alpha-1,3/1,6-mannosyltransferase ALG2	Q9DBE8	19.52	6	1.07647	1.05682	1.04713	1.1272	1.04713
Cytosolic phospholipase A2	P47713	11.76	6	1.07647	1.2942	1.07647	0.831764	0.630957
cAMP-dependent protein kinase type II-alpha regulatory subunit	P12367	21.7	6	1.08643	0.954993	0.816582	0.83946	0.519996
Heterogeneous nuclear ribonucleoprotein U-like protein 1	Q8VDM6	7.683	6	1.08643	0.895365	0.570164	0.895365	1.45881
Signal transducing adapter molecule 1	P70297	16.79	6	1.08643	0.928966	0.92045	0.912011	1.15878
Fatty acid-binding protein, adipocyte	P04117	41.67	6	1.09648	0.928966	0.758578	0.711214	0.83946
Probable aminopeptidase NPEPL1	Q6NSR8	19.27	6	1.10662	0.990832	0.954993	0.794328	0.648634
DCC-interacting protein 13-alpha	Q8K3H0	7.921	6	1.11686	0.972747	1.05682	1.0666	1.02802
RNA binding motif protein, X-linked-like-1	Q91VM5	11.08	6	1.1272	1.02802	1.21339	1.04713	0.870964
Acyl-CoA-binding protein	P31786	39.08	6	1.1272	1.0666	0.654636	1.05682	0.954993
ATP-dependent RNA helicase DHX29	Q6PGC1	6.52	6	1.13763	1.22462	1.30617	1.52757	1.28233
Phosphatidylinositol transfer protein alpha isoform	P53810	21.03	6	1.13763	1.1695	1.15878	1.28233	0.928966
ATPase Asna1	O54984	24.71	6	1.14815	1.31826	1.2942	1.48594	1.24738
Protein SEC13 homolog	Q9D1M0	28.88	6	1.14815	1.11686	0.972747	1.03753	1.02802
Mitochondrial import inner membrane translocase subunit TIM44	O35857	13.05	6	1.14815	1.05682	1.11686	0.990832	1.02802
Regulation of nuclear pre-mRNA domain-containing protein 1B	Q9CSU0	16.26	6	1.15878	0.981748	0.824138	1.23595	0.903649
Nuclear pore glycoprotein p62	Q63850	16.73	6	1.1695	1.00925	0.963829	1.09648	1.00925
Glutathione peroxidase 7	Q99LJ6	20.97	6	1.1695	1.21339	0.704693	1.24738	0.679204
Prolyl 4-hydroxylase subunit alpha-3	Q6W3F0	16.05	6	1.18032	1.24738	0.711214	1.31826	0.580764
Striatin	O55106	12.18	6	1.19124	1.09648	1.14815	1.38038	1.28233
SLIT-ROBO Rho GTPase-activating protein 3	Q812A2	6.915	6	1.21339	0.862979	0.816582	1.20226	0.870964
COP9 signalosome complex subunit 1	Q99LD4	18.26	6	1.21339	0.903649	0.903649	0.787046	0.660693
Lysosome-associated membrane glycoprotein 2	P17047	19.28	6	1.24738	0.870964	1.20226	0.619441	0.457088
Non-specific lipid-transfer protein	P32020	12.07	6	1.25893	1.45881	1.09648	1.52757	0.625173
Barrier-to-autointegration factor	O54962	46.07	6	1.25893	1.18032	1.04713	1.08643	0.862979
Early endosome antigen 1	Q8BL66	6.095	6	1.27057	1.87068	1.15878	2.14783	1.64437
COP9 signalosome complex subunit 6	O88545	26.23	6	1.2942	0.954993	1.04713	1.22462	0.963829
Putative RNA-binding protein Luc7-like 2	Q7TNC4	16.84	6	1.2942	1.59956	1.07647	1.65959	1.67494
Oxygen-dependent coproporphyrinogen-III oxidase, mitochondrial	P36552	21.44	6	1.31826	1.1695	0.698232	0.564937	0.625173
Adipocyte plasma membrane-associated protein	Q9D7N9	29.88	6	1.34276	1.05682	0.630957	1.27057	1.13763
Protein mono-ADP-ribosyltransferase PARP3	Q3ULW8	20.26	6	1.38038	1.03753	0.787046	0.954993	0.666807
Transmembrane protein 119	Q8R138	8.214	6	1.38038	1.49968	0.666807	1.87068	1.39316
Rho guanine nucleotide exchange factor 1	Q61210	12.5	6	1.39316	1.30617	1.13763	2.03236	1.48594
Probable 2-oxoglutarate dehydrogenase E1 component DHKTD1, mitochondrial	A2ATU0	11.18	6	1.45881	0.862979	0.751623	1.1272	1.22462
Syntaxin-binding protein 1	O08599	18.86	6	1.48594	0.972747	1.22462	1.58489	1.04713
Omega-amidase NIT2	Q9JHW2	17.03	6	1.49968	0.879023	1.09648	0.666807	0.83946
ATPase family AAA domain-containing protein 3	Q925I1	10.49	6	1.51356	1.61436	1.1272	1.15878	0.554626
40S ribosomal protein S15	P62843	40	6	1.5417	1.49968	1.57036	2.0893	0.77983
Divergent protein kinase domain 2A	Q3USZ8	19.07	6	1.57036	0.704693	0.990832	0.744732	1.07647
Coatomer subunit zeta-2	Q9JHH9	22.44	6	1.59956	0.855067	1.15878	0.691831	1.31826
UPF0696 protein C11orf68 homolog	Q8VD62	29.53	6	1.61436	1.23595	0.946237	1.6293	0.903649
Crk-like protein	P47941	27.72	6	1.6293	1.5417	0.758578	1.44544	0.870964
Protein NipSnap homolog 2	O55126	32.03	6	1.72187	1.40605	0.642688	1.61436	0.751623
Syntaxin-binding protein 3	Q60770	14.36	6	1.72187	1.31826	0.928966	1.15878	0.559758
Beta-glucuronidase	P12265	10.34	6	1.72187	1.69044	0.954993	1.72187	1.47231
Lipoamide acyltransferase component of branched-chain alpha-keto acid dehydrogenase complex, mitochondrial	P53395	16.8	6	1.83654	1.80302	0.524807	1.7378	0.928966
Fatty aldehyde dehydrogenase	P47740	13.84	6	1.97697	1.61436	1.85353	1.70608	0.711214
Lamin-B2	P21619	8.389	6	2.07014	1.39316	1.25893	1.02802	1.25893
Large neutral amino acids transporter small subunit 1	Q9Z127	5.859	5	0.401791	0.501187	0.824138	0.440555	1.01859
Protein PRRC2A	Q7TSC1	3.336	5	0.554626	0.570164	0.824138	0.334195	0.751623
Metalloproteinase inhibitor 3	P39876	33.65	5	0.591562	0.691831	1.44544	0.887156	1.1272
Glycerol-3-phosphate phosphatase	Q8CHP8	20.25	5	0.597035	0.554626	0.698232	0.524807	0.717794
Ubiquitin carboxyl-terminal hydrolase 4	P35123	7.588	5	0.60256	0.613762	1.10662	1.1272	1.08643
Prefoldin subunit 6	Q03958	44.09	5	0.625173	1.11686	1.07647	1.21339	1.51356
RNA-binding protein FUS	P56959	14.48	5	0.636796	0.946237	0.724436	0.698232	0.642688
Protein transport protein Sec61 subunit beta	Q9CQS8	33.33	5	0.660693	0.539511	0.751623	0.461318	0.862979
Exosome RNA helicase MTR4	Q9CZU3	7.885	5	0.672977	1.10662	1.23595	1.58489	1.1695
60S ribosomal protein L22	P67984	39.06	5	0.685488	0.787046	0.816582	0.619441	0.870964
N-alpha-acetyltransferase 50	Q6PGB6	27.81	5	0.698232	1.07647	1.01859	1.36773	0.963829
26S proteasome non-ATPase regulatory subunit 14	O35593	20	5	0.698232	0.824138	0.704693	0.549541	0.787046
Vacuolar protein sorting-associated protein 26B	Q8C0E2	16.96	5	0.698232	0.731139	0.972747	0.608135	1.22462
Secretory carrier-associated membrane protein 3	O35609	20.06	5	0.711214	0.660693	0.946237	1.00925	1.13763
40S ribosomal protein S20	P60867	32.77	5	0.731139	0.831764	1.09648	0.765597	1.00925
Pleckstrin homology-like domain family B member 1	Q6PDH0	5.908	5	0.751623	0.981748	1.11686	0.92045	0.772681
Immunoglobulin-binding protein 1	Q61249	23.82	5	0.751623	0.704693	0.847227	0.660693	0.765597
Nascent polypeptide-associated complex subunit alpha, muscle-specific form	P70670	2.515	5	0.758578	0.83946	0.772681	0.580764	0.751623
Fibromodulin	P50608	11.17	5	0.765597	0.356451	0.758578	0.654636	0.316228
Nicotinamide phosphoribosyltransferase	Q99KQ4	15.68	5	0.77983	0.772681	1.14815	0.809096	0.787046
Scavenger receptor class F member 2	P59222	5.282	5	0.787046	0.608135	0.636796	0.654636	1.22462
60S ribosomal protein L38	Q9JJI8	50	5	0.809096	0.870964	1.13763	1.20226	0.847227
Glutaryl-CoA dehydrogenase, mitochondrial	Q60759	19.86	5	0.816582	0.912011	0.954993	0.704693	0.879023
Symplekin	Q80X82	8.255	5	0.816582	0.765597	0.954993	0.691831	0.685488
Ataxin-2-like protein	Q7TQH0	7.912	5	0.831764	0.794328	1.20226	1.39316	0.77983
Protein farnesyltransferase/geranylgeranyltransferase type-1 subunit alpha	Q61239	19.36	5	0.831764	0.809096	1.00925	0.751623	0.660693
Integrin alpha-3	Q62470	8.832	5	0.83946	0.903649	0.946237	0.83946	0.847227
Proline-, glutamic acid- and leucine-rich protein 1	Q9DBD5	5.966	5	0.847227	0.946237	0.981748	0.954993	0.870964
Dedicator of cytokinesis protein 9	Q8BIK4	2.336	5	0.847227	1.1272	0.847227	1.38038	0.758578
AP-3 complex subunit sigma-1	Q9DCR2	30.57	5	0.855067	0.809096	0.895365	0.816582	0.903649
Proteasomal ubiquitin receptor ADRM1	Q9JKV1	13.27	5	0.855067	0.83946	0.831764	0.824138	0.862979
Transcription elongation factor SPT5	O55201	7.763	5	0.862979	1.18032	1.00925	0.928966	0.912011
Sorting and assembly machinery component 50 homolog	Q8BGH2	13.65	5	0.862979	1.28233	1.23595	1.64437	1.19124
LIM and senescent cell antigen-like-containing domain protein 1	Q99JW4	20.31	5	0.862979	1.01859	1.10662	1.39316	0.704693
Phospholipase A-2-activating protein	P27612	9.824	5	0.879023	0.855067	0.887156	0.937562	0.981748
Stromal cell-derived factor 2	Q9DCT5	14.69	5	0.879023	0.879023	0.816582	0.990832	0.847227
Peroxisomal acyl-coenzyme A oxidase 1	Q9R0H0	13.62	5	0.895365	0.981748	0.92045	0.946237	0.895365
Maleylacetoacetate isomerase	Q9WVL0	28.24	5	0.895365	0.744732	1.05682	0.92045	0.946237
DnaJ homolog subfamily B member 11	Q99KV1	19.27	5	0.895365	0.937562	0.972747	0.937562	0.903649
Mitochondrial antiviral-signaling protein	Q8VCF0	11.53	5	0.895365	1.20226	0.831764	0.946237	0.698232
Thyroid hormone receptor-associated protein 3	Q569Z6	5.047	5	0.912011	0.862979	0.928966	1.04713	1.04713
Laminin subunit beta-1	P02469	2.072	5	0.912011	1.01859	0.855067	0.990832	0.92045
Translocation protein SEC63 homolog	Q8VHE0	8.026	5	0.92045	0.981748	0.963829	0.912011	0.954993
Galactokinase	Q9R0N0	18.62	5	0.92045	0.937562	0.946237	0.963829	1
Dolichol-phosphate mannosyltransferase subunit 1	O70152	23.08	5	0.92045	1	0.642688	0.903649	0.570164
UDP-glucose 4-epimerase	Q8R059	23.63	5	0.92045	0.887156	0.809096	0.912011	0.928966
Inter-alpha-trypsin inhibitor heavy chain H2	Q61703	7.294	5	0.92045	0.963829	0.946237	0.946237	0.862979
Piezo-type mechanosensitive ion channel component 1	E2JF22	2.473	5	0.928966	1.1272	1.23595	1.59956	1.0666
3-oxoacyl-[acyl-carrier-protein] synthase, mitochondrial	Q9D404	21.79	5	0.928966	0.946237	0.816582	1.21339	1.38038
Apoptotic chromatin condensation inducer in the nucleus	Q9JIX8	4.634	5	0.928966	1.03753	0.954993	0.937562	0.92045
Interferon-induced transmembrane protein 3	Q9CQW9	36.5	5	0.928966	0.409261	0.809096	0.183654	0.928966
Cation-dependent mannose-6-phosphate receptor	P24668	11.51	5	0.928966	0.928966	0.928966	0.92045	0.972747
Fatty acid desaturase 3	Q9JJE7	9.8	5	0.928966	0.895365	0.879023	1.08643	0.912011
Polycystin-2	O35245	6.832	5	0.937562	0.903649	0.912011	0.895365	1.01859
Tetratricopeptide repeat protein 28	Q80XJ3	3.143	5	0.937562	0.972747	0.855067	0.990832	1.02802
60S ribosomal protein L26	P61255	22.07	5	0.937562	1.01859	1.04713	0.972747	1.03753
Ubiquitin-conjugating enzyme E2 variant 1	Q9CZY3	35.37	5	0.937562	0.937562	0.963829	0.937562	0.990832
Tensin-2	Q8CGB6	5.357	5	0.937562	1.02802	0.636796	0.501187	1.09648
Endoplasmic reticulum resident protein 29	P57759	15.27	5	0.937562	0.981748	0.928966	0.870964	0.972747
N-alpha-acetyltransferase 25, NatB auxiliary subunit	Q8BWZ3	3.086	5	0.937562	0.570164	1.55597	1.25893	0.564937
Putative RNA-binding protein Luc7-like 1	Q9CYI4	13.75	5	0.946237	1.11686	1.09648	1.09648	1.01859
m7GpppX diphosphatase	Q9DAR7	19.23	5	0.954993	0.801678	0.855067	0.83946	0.816582
Prolyl-tRNA synthetase associated domain-containing protein 1	Q9D820	20.71	5	0.954993	0.912011	0.990832	0.990832	1.02802
Elongin-C	P83940	25.89	5	0.954993	0.972747	0.990832	1	0.990832
Nucleoprotein TPR	F6ZDS4	3.455	5	0.963829	0.895365	0.937562	0.887156	0.972747
Serine/threonine-protein phosphatase 2A 56 kDa regulatory subunit gamma isoform	Q60996	13.93	5	0.972747	0.946237	0.946237	0.879023	0.928966
Afadin	Q9QZQ1	5	5	0.972747	1.0666	0.937562	1.25893	1.51356
Serine/threonine-protein phosphatase 6 regulatory subunit 3	Q922D4	6.991	5	0.972747	0.862979	1.02802	1	1.02802
DnaJ homolog subfamily C member 8	Q6NZB0	32.02	5	0.972747	0.972747	0.912011	0.990832	0.912011
DAZ-associated protein 1	Q9JII5	16.5	5	0.972747	1.01859	0.972747	1.01859	0.903649
MAP kinase-activated protein kinase 2	P49138	13.99	5	0.972747	0.903649	1.0666	1.08643	0.981748
Calpain-6	O35646	8.112	5	0.972747	0.972747	0.990832	0.990832	0.981748
Cytochrome b-c1 complex subunit Rieske, mitochondrial	Q9CR68	27.74	5	0.981748	0.83946	0.666807	0.685488	0.83946
Na(+)/H(+) exchange regulatory cofactor NHE-RF2	Q9JHL1	10.09	5	0.981748	1.00925	0.903649	0.981748	0.946237
ATP-binding cassette sub-family F member 2	Q99LE6	11.94	5	0.990832	0.92045	0.946237	0.990832	0.972747
GPI transamidase component PIG-S	Q6PD26	20.54	5	0.990832	1	0.963829	0.937562	1
Neuroplastin	P97300	16.62	5	0.990832	1	1.05682	1.01859	1.0666
Alpha-1,3-mannosyl-glycoprotein 2-beta-N-acetylglucosaminyltransferase	P27808	15.88	5	0.990832	0.972747	0.946237	1.10662	0.981748
Rho guanine nucleotide exchange factor 10	Q8C033	6.394	5	0.990832	0.946237	1.00925	0.946237	1
Mannose-1-phosphate guanyltransferase alpha	Q922H4	13.57	5	0.990832	0.895365	0.928966	0.981748	0.946237
Nuclear receptor-binding protein	Q99J45	12.52	5	0.990832	0.862979	1.03753	1.07647	0.554626
U4/U6.U5 tri-snRNP-associated protein 2	Q3TIX9	10.11	5	0.990832	0.981748	0.946237	1.00925	1.08643
EPM2A-interacting protein 1	Q8VEH5	9.571	5	0.990832	0.972747	0.928966	0.946237	0.990832
V-type proton ATPase subunit E 1	P50518	17.7	5	0.990832	0.937562	0.981748	0.963829	1
Torsin-1A-interacting protein 2	Q8BYU6	15.54	5	1	1.04713	0.981748	1.0666	0.981748
Inactive tyrosine-protein kinase 7	Q8BKG3	7.627	5	1	1.04713	0.887156	0.862979	0.954993
Stonin-1	Q8CDJ8	13.01	5	1	0.946237	0.92045	0.946237	0.981748
Ran-binding protein 3	Q9CT10	14.26	5	1	1.00925	0.972747	1.03753	1.03753
Basic leucine zipper and W2 domain-containing protein 2	Q91VK1	11.93	5	1	1.07647	0.981748	0.937562	1.01859
Cytochrome b-c1 complex subunit 9	Q8R1I1	37.5	5	1	0.972747	1.00925	0.946237	1.00925
Phosphoribosyl pyrophosphate synthase-associated protein 2	Q8R574	12.2	5	1	0.990832	1.09648	0.862979	0.963829
Rho-associated protein kinase 2	P70336	5.403	5	1.00925	0.972747	1.04713	1.01859	1
Eukaryotic translation initiation factor 1A, X-chromosomal	Q8BMJ3	36.81	5	1.00925	1.00925	0.990832	1.00925	0.847227
Phosphatidylinositol 4-kinase alpha	E9Q3L2	3.468	5	1.00925	0.963829	0.946237	1.01859	0.954993
MMS19 nucleotide excision repair protein homolog	Q9D071	6.887	5	1.00925	1.03753	1.04713	0.990832	1.01859
Ankycorbin	Q9EP71	6.435	5	1.00925	1.02802	0.972747	1.01859	1.05682
Vasodilator-stimulated phosphoprotein	P70460	15.2	5	1.00925	1.00925	1.04713	1.10662	1.01859
Serine protease 23	Q9D6X6	15.97	5	1.00925	1.11686	1.09648	1.19124	1.05682
Ras-related protein Rab-35	Q6PHN9	25.37	5	1.00925	0.937562	1.03753	1.02802	1.05682
Developmentally-regulated GTP-binding protein 2	Q9QXB9	18.96	5	1.01859	1.15878	1.28233	1.33045	1.39316
Arf-GAP with coiled-coil, ANK repeat and PH domain-containing protein 2	Q6ZQK5	10.52	5	1.01859	0.928966	1.18032	1.02802	0.855067
Ras-related protein R-Ras2	P62071	19.12	5	1.01859	0.990832	0.928966	1.02802	1
Serine hydroxymethyltransferase, cytosolic	P50431	14.44	5	1.01859	0.895365	1	0.870964	1.18032
GrpE protein homolog 1, mitochondrial	Q99LP6	29.03	5	1.02802	1.03753	1.01859	1.05682	1.0666
Disabled homolog 2	P98078	9.661	5	1.02802	1.11686	0.954993	1.03753	1.05682
Kinesin light chain 4	Q9DBS5	12.92	5	1.02802	1.01859	0.981748	0.981748	1.0666
DNA-directed RNA polymerase II subunit RPB2	Q8CFI7	6.899	5	1.03753	0.954993	1.01859	1.07647	0.990832
S-phase kinase-associated protein 1	Q9WTX5	32.52	5	1.03753	0.937562	1.09648	1.03753	0.711214
Sorting nexin-7	Q9CY18	17.05	5	1.03753	1.02802	1.00925	0.990832	1
Glypican-6	Q9R087	14.95	5	1.03753	1.20226	1.10662	1.00925	0.946237
COBW domain-containing protein 1	Q8VEH6	9.16	5	1.03753	0.928966	0.946237	1.09648	0.946237
RNA-binding motif protein, X chromosome	Q9WV02	11	5	1.03753	1.07647	1.0666	1.03753	1.07647
Erythrocyte band 7 integral membrane protein	P54116	15.85	5	1.04713	0.990832	0.972747	0.912011	0.92045
Cytochrome b-c1 complex subunit 7	Q9D855	36.04	5	1.04713	0.954993	0.903649	0.794328	1.07647
L-lactate dehydrogenase B chain	P16125	11.08	5	1.04713	0.92045	0.937562	0.963829	1.1272
Peroxisomal targeting signal 1 receptor	O09012	11.11	5	1.04713	0.903649	0.409261	0.698232	0.954993
Ras-related protein Rab-31	Q921E2	36.6	5	1.05682	1.05682	1.07647	1.01859	1.05682
Poly [ADP-ribose] polymerase 1	P11103	7.7	5	1.05682	1.00925	1.02802	1.05682	1.04713
Glyoxylate reductase/hydroxypyruvate reductase	Q91Z53	18.29	5	1.05682	1.09648	0.946237	1.04713	0.981748
Neural cell adhesion molecule 1	P13595	7.444	5	1.05682	0.751623	0.501187	0.679204	0.847227
Protein S100-A13	P97352	29.59	5	1.05682	0.937562	0.77983	1.01859	1.14815
Nucleotide exchange factor SIL1	Q9EPK6	10.97	5	1.0666	0.990832	1.11686	0.469894	0.654636
Vacuolar protein sorting-associated protein 11 homolog	Q91W86	6.482	5	1.0666	1.07647	1.04713	1.11686	1.04713
Casein kinase II subunit beta	P67871	10.7	5	1.0666	1.02802	0.972747	1.08643	1.10662
Metaxin-2	O88441	23.19	5	1.07647	0.990832	0.972747	0.990832	1.02802
Receptor-interacting serine/threonine-protein kinase 1	Q60855	10.67	5	1.08643	0.954993	0.831764	1.31826	1.19124
Thioredoxin, mitochondrial	P97493	45.18	5	1.08643	1.07647	0.981748	1.00925	1.05682
Protein canopy homolog 4	Q8BQ47	23.67	5	1.09648	1.02802	0.963829	1.00925	1.08643
1,4-alpha-glucan-branching enzyme	Q9D6Y9	7.123	5	1.09648	1	0.990832	1.01859	0.990832
Scaffold attachment factor B1	D3YXK2	6.19	5	1.09648	1.33045	0.855067	1.41906	1.25893
Muscleblind-like protein 1	Q9JKP5	18.18	5	1.10662	1.09648	1.1695	1.19124	1.10662
60S ribosomal protein L29	P47915	18.13	5	1.10662	1.08643	1.08643	1.24738	0.685488
Actin-related protein 10	Q9QZB7	15.35	5	1.11686	0.704693	0.704693	1.08643	0.0630957
Haloacid dehalogenase-like hydrolase domain-containing protein 2	Q3UGR5	36.29	5	1.11686	1.04713	0.809096	0.870964	0.744732
C-Jun-amino-terminal kinase-interacting protein 4	Q58A65	4.693	5	1.11686	0.990832	1.00925	1.20226	1.0666
Neurofilament light polypeptide	P08551	3.683	5	1.1272	1.10662	1.20226	1.20226	1.35519
Mitochondrial carrier homolog 2	Q791V5	21.12	5	1.14815	1.44544	1.33045	1.35519	1.20226
Progranulin	P28798	12.22	5	1.14815	1.02802	0.660693	0.831764	0.534564
Inositol monophosphatase 1	O55023	10.83	5	1.14815	0.816582	1.14815	1.28233	1.1272
UPF0462 protein C4orf33 homolog	Q8BGN2	11.98	5	1.14815	0.990832	0.809096	1.72187	0.963829
Bis(5'-nucleosyl)-tetraphosphatase [asymmetrical]	P56380	36.05	5	1.15878	1.14815	1.44544	1.20226	0.648634
Protein scribble homolog	Q80U72	4.342	5	1.1695	0.870964	1.30617	1.5417	1.39316
Mimecan	Q62000	19.46	5	1.1695	1.04713	0.787046	0.704693	1.1272
Complement component 1 Q subcomponent-binding protein, mitochondrial	O35658	21.94	5	1.1695	0.691831	0.912011	0.630957	0.353183
Neudesin	Q9CQ45	46.2	5	1.1695	0.809096	0.895365	0.862979	0.855067
Branched-chain-amino-acid aminotransferase, mitochondrial	O35855	19.85	5	1.18032	1.1272	0.895365	0.990832	0.870964
Cold-inducible RNA-binding protein	P60824	16.28	5	1.18032	1.0666	0.928966	1.02802	0.903649
E3 ubiquitin-protein ligase TRIM47	Q8C0E3	12.48	5	1.19124	0.92045	0.972747	1.69044	0.92045
Nuclear pore complex protein Nup107	Q8BH74	9.395	5	1.19124	1.13763	1.18032	1.08643	1.07647
Translin-associated protein X	Q9QZE7	18.97	5	1.19124	1.01859	0.765597	1.38038	0.912011
Ferrochelatase, mitochondrial	P22315	12.62	5	1.20226	1.19124	0.887156	0.717794	1.14815
UDP-N-acetylhexosamine pyrophosphorylase	Q91YN5	11.3	5	1.20226	1.23595	1.02802	1.67494	0.654636
Fibulin-1	Q08879	5.532	5	1.21339	1.20226	0.691831	1.23595	0.772681
Serine/threonine-protein kinase MRCK alpha	Q3UU96	4.305	5	1.21339	1.10662	1	1.18032	1.20226
Guanine nucleotide-binding protein G(o) subunit alpha	P18872	14.41	5	1.21339	1.27057	1.0666	0.92045	0.642688
Thioredoxin reductase 1, cytoplasmic	Q9JMH6	11.91	5	1.24738	1.35519	1.05682	1.47231	1.14815
Tubulin-specific chaperone A	P48428	24.07	5	1.25893	0.711214	1.11686	1.67494	0.990832
Dystroglycan	Q62165	7.839	5	1.27057	1.09648	0.717794	0.847227	0.954993
Ras GTPase-activating protein 4	Q6PFQ7	6.608	5	1.27057	1.31826	1.13763	1.43219	1.03753
NPC intracellular cholesterol transporter 2	Q9Z0J0	32.21	5	1.27057	1	0.895365	1.00925	1.00925
Ras-related protein Rab-9A	Q9R0M6	37.31	5	1.28233	1.18032	0.772681	0.887156	0.92045
Isochorismatase domain-containing protein 2A	P85094	40.78	5	1.28233	0.816582	0.758578	0.887156	0.501187
Glutathione S-transferase theta-3	Q99L20	31.54	5	1.31826	1.19124	0.990832	0.912011	0.981748
3-hydroxyisobutyryl-CoA hydrolase, mitochondrial	Q8QZS1	14.29	5	1.34276	0.887156	0.954993	1.0666	0.887156
5'-nucleotidase domain-containing protein 3	Q3UHB1	17.03	5	1.35519	1.11686	1.04713	1.04713	0.704693
Conserved oligomeric Golgi complex subunit 1	Q9Z160	6.837	5	1.35519	1.19124	0.711214	0.946237	0.83946
Calcium uptake protein 2, mitochondrial	Q8CD10	18.75	5	1.35519	0.744732	1.2942	1.02802	0.972747
Nexilin	Q7TPW1	8.731	5	1.35519	1.59956	0.937562	1.20226	1.10662
Integral membrane protein 2B	O89051	34.96	5	1.38038	1.39316	0.554626	0.42462	1.14815
Palmitoyl-protein thioesterase 1	O88531	26.8	5	1.38038	1.34276	0.619441	0.685488	0.862979
DnaJ homolog subfamily C member 10	Q9DC23	10.21	5	1.40605	1.80302	1.19124	1.22462	0.642688
CAAX prenyl protease 1 homolog	Q80W54	15.16	5	1.41906	1.43219	1.39316	1.49968	0.666807
UTP--glucose-1-phosphate uridylyltransferase	Q91ZJ5	13.58	5	1.41906	1.23595	1.02802	1.0666	0.981748
Delta-1-pyrroline-5-carboxylate dehydrogenase, mitochondrial	Q8CHT0	16.73	5	1.45881	1.14815	1.02802	1.35519	1.25893
Sister chromatid cohesion protein PDS5 homolog A	Q6A026	4.129	5	1.45881	1.30617	0.963829	2.03236	1.1695
Gamma-tubulin complex component 2	Q921G8	7.514	5	1.47231	0.847227	0.895365	1.39316	0.737904
A-kinase anchor protein 2	O54931	3.807	5	1.47231	1.49968	1.00925	2.01372	1.85353
RNA-binding protein Musashi homolog 2	Q920Q6	12.14	5	1.48594	1.94089	1.45881	1.70608	1.7378
Glycosyltransferase 8 domain-containing protein 2	Q640P4	19.48	5	1.49968	1.23595	0.855067	1.49968	1.21339
Protein kinase C and casein kinase substrate in neurons protein 2	Q9WVE8	8.436	5	1.52757	2.58226	1.49968	2.12814	1.69044
Beta-hexosaminidase subunit beta	P20060	10.45	5	1.5417	0.912011	1.21339	1.09648	0.685488
Actin-related protein 2/3 complex subunit 3	Q9JM76	23.6	5	1.5417	0.954993	1.19124	0.855067	0.855067
Putative helicase MOV-10	P23249	8.068	5	1.55597	1.27057	1.24738	1.87068	0.903649
Epsilon-sarcoglycan	O70258	14.19	5	1.55597	1.08643	0.928966	0.809096	1.09648
Mothers against decapentaplegic homolog 5	P97454	7.527	5	1.55597	1.58489	0.972747	1.94089	1.40605
HCLS1-binding protein 3	Q3TC93	13.16	5	1.57036	1.83654	0.608135	2.24905	1.85353
Valacyclovir hydrolase	Q8R164	25.09	5	1.58489	1.09648	1.02802	1.44544	0.824138
Epidermal growth factor receptor	Q01279	5.537	5	1.58489	0.92045	0.954993	0.787046	0.731139
45 kDa calcium-binding protein	Q61112	16.62	5	1.6293	1.10662	0.679204	1.45881	1.13763
Methylmalonyl-CoA mutase, mitochondrial	P16332	12.43	5	1.7378	2.33346	1.09648	0.679204	1.43219
Sterol-4-alpha-carboxylate 3-dehydrogenase, decarboxylating	Q9R1J0	20.44	5	1.77011	2.07014	1.14815	2.70396	1.61436
Mannosyl-oligosaccharide 1,2-alpha-mannosidase IB	P39098	9.984	5	1.80302	1.5417	0.937562	1.97697	1.47231
Histone H1.0	P10922	18.04	5	1.87068	1.2942	1.55597	0.57544	1.01859
Protein FAM49B	Q921M7	23.46	5	2.51189	1.40605	1.78649	1.77011	1.52757
Growth arrest-specific protein 1	Q01721	26.24	5	2.99226	3.13329	0.340408	1.19124	2.31206
Protein CYR61	P18406	8.443	4	0.376704	0.744732	1.61436	3.01995	0.731139
E3 ubiquitin-protein ligase UBR2	Q6WKZ8	2.906	4	0.383707	0.816582	0.831764	0.758578	0.636796
Leucine-rich repeat flightless-interacting protein 1	Q3UZ39	8.505	4	0.515229	1.07647	0.903649	1.01859	0.608135
Protein LYRIC	Q80WJ7	7.254	4	0.534564	0.698232	0.642688	0.49204	1.88799
Ribosomal L1 domain-containing protein 1	Q8BVY0	13.72	4	0.539511	0.625173	1.10662	1.05682	0.83946
E3 ubiquitin-protein ligase synoviolin	Q9DBY1	6.046	4	0.549541	0.255859	0.432514	0.963829	0.195884
Host cell factor 1	Q61191	4.205	4	0.554626	0.465586	0.356451	0.524807	0.990832
Caveolae-associated protein 2	Q63918	12.2	4	0.554626	0.711214	0.809096	0.405509	0.83946
PRA1 family protein 2	Q9JIG8	12.36	4	0.559758	0.539511	0.711214	0.469894	0.963829
Copine-3	Q8BT60	8.63	4	0.57544	1.05682	0.879023	0.824138	0.387258
Pre-B-cell leukemia transcription factor-interacting protein 1	Q3TVI8	7.015	4	0.597035	0.895365	1.13763	0.648634	1.08643
Guanine nucleotide-binding protein-like 3	Q8CI11	12.64	4	0.619441	0.42462	1.09648	0.809096	0.92045
Cell growth regulator with EF hand domain protein 1	Q8R1U2	20.28	4	0.625173	0.501187	0.737904	0.398107	0.765597
Ubiquitin-conjugating enzyme E2 K	P61087	22	4	0.648634	0.787046	1.20226	0.758578	1
Interferon-inducible double-stranded RNA-dependent protein kinase activator A	Q9WTX2	13.42	4	0.660693	0.501187	0.737904	0.487529	0.630957
Signal recognition particle receptor subunit beta	P47758	23.79	4	0.666807	0.487529	0.847227	0.343558	0.405509
RRP12-like protein	Q6P5B0	4.324	4	0.666807	0.855067	1.13763	1.09648	1.27057
Ribosome biogenesis protein BOP1	P97452	11.48	4	0.698232	1.04713	0.539511	0.60256	0.685488
60S ribosome subunit biogenesis protein NIP7 homolog	Q9CXK8	24.44	4	0.698232	1.00925	1.11686	1.61436	0.855067
Very-long-chain enoyl-CoA reductase	Q9CY27	12.99	4	0.704693	0.946237	1.25893	1.0666	0.816582
Glycosyltransferase 8 domain-containing protein 1	Q6NSU3	7.547	4	0.711214	0.83946	0.383707	0.340408	1.02802
Core histone macro-H2A.2	Q8CCK0	15.05	4	0.724436	0.642688	0.751623	0.398107	0.937562
40S ribosomal protein S28	P62858	46.38	4	0.724436	0.737904	0.928966	0.801678	1.09648
Nuclear inhibitor of protein phosphatase 1	Q8R3G1	19.66	4	0.737904	0.613762	1.24738	0.772681	0.765597
Phosphatidylinositol 5-phosphate 4-kinase type-2 beta	Q80XI4	11.3	4	0.737904	0.772681	0.794328	0.619441	0.809096
PDZ domain-containing protein GIPC1	Q9Z0G0	18.92	4	0.765597	0.648634	0.654636	0.301995	1.05682
Nuclear receptor coactivator 5	Q91W39	6.045	4	0.765597	0.698232	0.862979	0.724436	0.704693
Rho guanine nucleotide exchange factor 17	Q80U35	4.084	4	0.772681	1.39316	0.505825	0.724436	0.625173
Phosphoacetylglucosamine mutase	Q9CYR6	13.47	4	0.772681	0.613762	0.765597	0.654636	0.855067
EKC/KEOPS complex subunit Tp53rk	Q99PW4	19.26	4	0.772681	1.00925	1.05682	0.879023	1.21339
Coiled-coil-helix-coiled-coil-helix domain-containing protein 2	Q9D1L0	22.22	4	0.772681	0.586138	0.794328	0.60256	0.824138
Zinc finger ZZ-type and EF-hand domain-containing protein 1	Q5SSH7	1.71	4	0.77983	0.711214	0.717794	1.08643	0.654636
1,2-dihydroxy-3-keto-5-methylthiopentene dioxygenase	Q99JT9	21.23	4	0.77983	0.515229	1.00925	0.794328	0.685488
Zinc phosphodiesterase ELAC protein 2	Q80Y81	6.859	4	0.787046	0.912011	0.642688	1.08643	0.870964
Putative oxidoreductase GLYR1	Q922P9	5.861	4	0.787046	1.05682	0.711214	0.981748	0.409261
Protein PBDC1	Q9D0B6	30.81	4	0.794328	0.77983	0.855067	0.731139	1.19124
NEDD8	P29595	41.98	4	0.794328	0.608135	0.928966	0.515229	0.794328
Collectin-12	Q8K4Q8	8.221	4	0.794328	0.92045	0.981748	0.787046	1.19124
Serine/arginine-rich splicing factor 6	Q3TWW8	8.85	4	0.794328	0.937562	0.816582	0.559758	1.21339
Transcriptional activator protein Pur-beta	O35295	15.43	4	0.816582	0.625173	0.787046	0.60256	0.724436
Mitotic checkpoint protein BUB3	Q9WVA3	6.135	4	0.816582	1.03753	0.772681	0.801678	1.28233
DNA replication licensing factor MCM3	P25206	7.143	4	0.824138	0.801678	0.409261	1.43219	1.21339
Eukaryotic translation initiation factor 3 subunit K	Q9DBZ5	25.23	4	0.831764	0.751623	1.1272	0.765597	1
Acidic leucine-rich nuclear phosphoprotein 32 family member A	O35381	19.43	4	0.831764	0.77983	0.92045	0.698232	0.809096
ATP-dependent RNA helicase DDX18	Q8K363	11.36	4	0.83946	0.824138	0.981748	1.35519	0.824138
Microtubule-associated protein RP/EB family member 1	Q61166	26.49	4	0.83946	0.928966	0.990832	0.731139	0.570164
Serine-threonine kinase receptor-associated protein	Q9Z1Z2	15.43	4	0.83946	0.772681	1.13763	0.630957	0.946237
Perilipin-4	O88492	12.83	4	0.847227	0.895365	0.731139	0.765597	1.01859
Arylsulfatase B	P50429	10.11	4	0.847227	0.666807	0.879023	0.660693	1
U4/U6 small nuclear ribonucleoprotein Prp31	Q8CCF0	9.619	4	0.855067	0.597035	1.31826	0.77983	0.60256
Coactosin-like protein	Q9CQI6	34.51	4	0.855067	0.862979	0.946237	0.831764	0.654636
39S ribosomal protein L10, mitochondrial	Q3TBW2	21.76	4	0.862979	0.954993	0.895365	1.25893	0.570164
Putative hydroxypyruvate isomerase	Q8R1F5	7.581	4	0.862979	0.870964	0.855067	0.92045	0.895365
Dihydrofolate reductase	P00375	40.64	4	0.870964	0.816582	1.01859	0.855067	0.92045
Double-stranded RNA-binding protein Staufen homolog 1	Q9Z108	13.55	4	0.870964	0.831764	1.07647	1.04713	0.816582
CCR4-NOT transcription complex subunit 9	Q9JKY0	6.02	4	0.870964	1.05682	0.847227	0.981748	0.981748
Calcyclin-binding protein	Q9CXW3	37.55	4	0.879023	1.20226	1.15878	1.52757	1.02802
FACT complex subunit SSRP1	Q08943	6.215	4	0.879023	1.0666	1.21339	1.18032	1
Torsin-1B	Q9ER41	19.35	4	0.879023	0.903649	0.954993	0.928966	0.870964
Transformer-2 protein homolog beta	P62996	13.89	4	0.887156	0.92045	0.981748	0.92045	0.972747
Alpha-1-syntrophin	Q61234	6.759	4	0.887156	0.928966	0.963829	1.01859	0.879023
Prolargin	Q9JK53	15.08	4	0.895365	0.737904	1.15878	1	0.685488
Cellular nucleic acid-binding protein	P53996	21.91	4	0.895365	1.20226	1.55597	1.21339	1.41906
STE20-like serine/threonine-protein kinase	O54988	5.596	4	0.895365	0.946237	0.954993	0.954993	0.946237
Serine/threonine-protein phosphatase 4 catalytic subunit	P97470	19.54	4	0.895365	0.903649	0.794328	0.862979	0.879023
40S ribosomal protein S27	Q6ZWU9	39.29	4	0.895365	1.0666	0.937562	0.824138	2.18776
Lysosome membrane protein 2	O35114	8.996	4	0.895365	1.05682	0.862979	0.544503	0.711214
Protein MON2 homolog	Q80TL7	3.732	4	0.903649	0.946237	0.981748	1.03753	1.08643
Peptidyl-prolyl cis-trans isomerase FKBP2	P45878	29.29	4	0.903649	0.879023	0.954993	0.946237	0.946237
Protein FAM162A	Q9D6U8	18.71	4	0.903649	1.00925	1.43219	0.57544	0.787046
Aldehyde dehydrogenase family 16 member A1	Q571I9	8.978	4	0.912011	0.879023	1.18032	1.31826	1.88799
28 kDa heat- and acid-stable phosphoprotein	Q3UHX2	18.23	4	0.912011	0.972747	0.963829	0.963829	0.912011
Cleavage and polyadenylation specificity factor subunit 2	O35218	7.417	4	0.912011	0.954993	1.02802	0.963829	1.02802
Anamorsin	Q8WTY4	16.83	4	0.912011	1.00925	0.92045	0.862979	0.928966
Four and a half LIM domains protein 3	Q9R059	12.46	4	0.912011	0.928966	0.954993	0.972747	0.972747
Very-long-chain (3R)-3-hydroxyacyl-CoA dehydratase 3	Q8K2C9	14.92	4	0.92045	1.00925	1.08643	1.24738	0.895365
Replication protein A 32 kDa subunit	Q62193	21.85	4	0.92045	0.981748	0.824138	0.972747	0.912011
Protein DEK	Q7TNV0	6.842	4	0.92045	1.15878	1	1.03753	1.01859
Cytochrome P450 1B1	Q64429	6.814	4	0.92045	0.92045	0.928966	1.02802	1
Exopolyphosphatase PRUNE1	Q8BIW1	14.1	4	0.928966	0.895365	0.937562	0.990832	0.912011
Elongator complex protein 3	Q9CZX0	11.52	4	0.928966	0.847227	1.01859	0.946237	0.928966
Cytidine deaminase	P56389	42.47	4	0.928966	0.879023	0.704693	1	0.946237
V-type proton ATPase subunit d 1	P51863	17.38	4	0.928966	1.00925	1.52757	0.772681	0.765597
Prefoldin subunit 3	P61759	21.43	4	0.928966	0.758578	0.801678	1.19124	0.325087
AMP deaminase 3	O08739	6.658	4	0.928966	0.937562	1.10662	0.928966	1.07647
Heat shock 70 kDa protein 14	Q99M31	15.72	4	0.928966	0.787046	1	0.990832	0.963829
Nicastrin	P57716	8.051	4	0.937562	0.946237	0.903649	0.855067	0.954993
Leucine-rich repeat and calponin homology domain-containing protein 3	Q8BVU0	7.712	4	0.937562	0.937562	0.92045	0.972747	0.963829
Eukaryotic translation initiation factor 4E	P63073	21.66	4	0.937562	0.963829	0.937562	0.928966	0.937562
Nuclear migration protein nudC	O35685	18.07	4	0.937562	0.946237	0.972747	0.990832	1
Ribosome biogenesis protein BRX1 homolog	Q9DCA5	16.71	4	0.937562	0.990832	0.981748	1.08643	1.0666
Ubiquitin carboxyl-terminal hydrolase 15	Q8R5H1	4.689	4	0.937562	0.946237	1.55597	1.87068	1.05682
Isopentenyl-diphosphate Delta-isomerase 1	P58044	24.67	4	0.937562	1.00925	0.895365	0.895365	0.772681
Vesicle-fusing ATPase	P46460	6.855	4	0.946237	0.946237	0.946237	0.912011	1
Integrator complex subunit 5	Q8CHT3	4.813	4	0.946237	0.928966	0.928966	1	0.946237
Tropomodulin-3	Q9JHJ0	14.2	4	0.946237	1.00925	0.946237	0.990832	1.05682
Armadillo-like helical domain-containing protein 3	Q6PD19	8.563	4	0.946237	0.954993	0.946237	0.895365	0.912011
Synaptobrevin homolog YKT6	Q9CQW1	26.26	4	0.946237	0.946237	0.937562	0.895365	0.903649
Casein kinase II subunit alpha'	O54833	13.71	4	0.946237	1.02802	0.946237	0.912011	0.954993
Protein RRP5 homolog	Q6NS46	4.35	4	0.946237	1.02802	1	1.0666	1.01859
COP9 signalosome complex subunit 7a	Q9CZ04	16.36	4	0.946237	0.862979	1.03753	0.912011	1.04713
Synaptosomal-associated protein 47	Q8R570	14.77	4	0.954993	1.04713	0.946237	1.1272	0.794328
Neurabin-2	Q6R891	8.078	4	0.954993	0.92045	0.879023	0.990832	1.10662
Cullin-associated NEDD8-dissociated protein 2	Q6ZQ73	4.615	4	0.954993	0.972747	0.816582	0.731139	0.534564
Bifunctional 3'-phosphoadenosine 5'-phosphosulfate synthase 1	Q60967	10.1	4	0.954993	0.972747	1.01859	1.02802	1.0666
General transcription factor II-I	Q9ESZ8	5.01	4	0.954993	0.847227	0.654636	0.946237	1.2942
Ras-related protein Rab-6A	P35279	17.79	4	0.954993	0.954993	1.00925	0.937562	0.937562
Elongin-B	P62869	27.97	4	0.954993	0.928966	0.862979	0.887156	0.912011
CDK5 regulatory subunit-associated protein 3	Q99LM2	9.543	4	0.963829	0.928966	1.0666	0.990832	1
U4/U6 small nuclear ribonucleoprotein Prp4	Q9DAW6	12.09	4	0.963829	0.937562	1.01859	1.13763	1.11686
U2 snRNP-associated SURP motif-containing protein	Q6NV83	5.345	4	0.963829	0.981748	0.972747	1.21339	0.912011
60 kDa SS-A/Ro ribonucleoprotein	O08848	11.34	4	0.963829	1.1272	0.990832	1.18032	0.559758
ATP-dependent zinc metalloprotease YME1L1	O88967	7.413	4	0.963829	0.963829	1.03753	0.928966	0.937562
FACT complex subunit SPT16	Q920B9	4.202	4	0.963829	0.972747	0.928966	1.11686	0.895365
Pyruvate dehydrogenase phosphatase regulatory subunit, mitochondrial	Q7TSQ8	3.872	4	0.963829	0.887156	0.824138	0.937562	0.954993
Rho GTPase-activating protein SYDE1	Q9DBZ9	6.377	4	0.963829	1.03753	0.879023	0.963829	0.831764
Ufm1-specific protease 2	Q99K23	12.8	4	0.972747	1.04713	1.02802	0.990832	0.831764
WD repeat-containing protein 6	Q99ME2	6.044	4	0.972747	1.03753	0.912011	1.02802	0.946237
Parathymosin	Q9D0J8	28.71	4	0.972747	0.737904	0.809096	0.654636	0.870964
VPS10 domain-containing receptor SorCS2	Q9EPR5	4.832	4	0.972747	0.954993	0.954993	0.990832	0.954993
Cyclin-dependent kinase 4	P30285	21.45	4	0.972747	0.895365	1.07647	1.27057	0.711214
MICOS complex subunit Mic19	Q9CRB9	12.78	4	0.972747	0.981748	1	0.990832	1.02802
Band 4.1-like protein 1	Q9Z2H5	4.437	4	0.972747	0.862979	0.92045	0.879023	0.824138
Protein O-mannosyl-transferase TMTC3	Q8BRH0	7.935	4	0.981748	1.00925	1.01859	1.03753	1.01859
Acyl-CoA dehydrogenase family member 10	Q8K370	3.648	4	0.981748	0.954993	0.870964	0.92045	0.895365
Lipase maturation factor 2	Q8C3X8	6.695	4	0.981748	0.92045	0.981748	0.963829	0.895365
Phosphatidylinositol transfer protein beta isoform	P53811	14.02	4	0.981748	1.01859	1.00925	0.937562	0.963829
DNA mismatch repair protein Msh2	P43247	4.385	4	0.981748	1.01859	1.04713	0.765597	0.717794
Peroxisomal carnitine O-octanoyltransferase	Q9DC50	12.42	4	0.990832	1.2942	0.981748	1.64437	0.946237
Signal transducer and transcription activator 6	P52633	8.483	4	0.990832	0.972747	0.990832	1	0.912011
Transforming growth factor beta-1-induced transcript 1 protein	Q62219	14.32	4	0.990832	1	1.07647	1.07647	0.981748
Fatty acid-binding protein 5	Q05816	38.52	4	0.990832	0.816582	0.809096	0.83946	0.549541
Glycylpeptide N-tetradecanoyltransferase 1	O70310	10.08	4	0.990832	1.01859	1.00925	1.05682	1.09648
Serine/threonine-protein kinase Nek7	Q9ES74	15.56	4	0.990832	1.05682	0.981748	0.981748	1.09648
Developmentally-regulated GTP-binding protein 1	P32233	14.99	4	0.990832	1.07647	1.10662	1.0666	1.02802
Syntenin-1	O08992	7.023	4	0.990832	0.903649	0.887156	1.11686	1.02802
Malonyl-CoA-acyl carrier protein transacylase, mitochondrial	Q8R3F5	16.27	4	1	1.10662	1.07647	1.00925	1.0666
Trans-L-3-hydroxyproline dehydratase	Q9CXA2	21.75	4	1	1.05682	1.01859	1.01859	1.10662
Prostaglandin E synthase 2	Q8BWM0	21.09	4	1	1.0666	0.981748	1.03753	1.04713
LRP chaperone MESD	Q9ERE7	22.77	4	1	0.990832	0.937562	1.02802	1
Creatine kinase B-type	Q04447	19.69	4	1	0.937562	0.879023	0.824138	0.452898
Conserved oligomeric Golgi complex subunit 8	Q9JJA2	7.344	4	1	1.01859	0.946237	1.00925	0.92045
DNA topoisomerase 3-beta-1	Q9Z321	5.336	4	1	0.963829	1.0666	1.09648	0.928966
Calcium-binding protein 39	Q06138	9.677	4	1	0.963829	1.02802	1.04713	0.946237
Conserved oligomeric Golgi complex subunit 2	Q921L5	12.18	4	1	0.937562	0.963829	0.990832	0.972747
Sphingosine-1-phosphate lyase 1	Q8R0X7	12.32	4	1	1	0.981748	1	1.00925
Protein phosphatase 1A	P49443	7.592	4	1	1.01859	1.03753	1.10662	1.0666
Serine/threonine-protein phosphatase with EF-hands 1	O35655	8.462	4	1	1.0666	1.1695	0.824138	0.937562
Legumain	O89017	8.276	4	1	1.03753	1.01859	0.928966	1.03753
cGMP-dependent protein kinase 1	P0C605	9.389	4	1.00925	1.04713	0.870964	1.05682	1.09648
Sorting nexin-18	Q91ZR2	9.283	4	1.00925	1.24738	2.03236	1.28233	1.51356
ATP-binding cassette sub-family D member 3	P55096	9.105	4	1.00925	0.981748	1.00925	1.03753	0.92045
RNA-binding protein 8A	Q9CWZ3	29.31	4	1.00925	0.981748	0.990832	1.02802	1.01859
Ribonuclease P protein subunit p30	O88796	26.87	4	1.00925	1.08643	0.981748	0.946237	1.00925
Cleavage and polyadenylation specificity factor subunit 1	Q9EPU4	3.609	4	1.00925	1.08643	1.0666	1.10662	1
Diphthine methyl ester synthase	Q9CWQ0	17.79	4	1.00925	1.00925	0.765597	1.00925	0.737904
ER lumen protein-retaining receptor 3	Q8R1L4	22.43	4	1.00925	0.794328	1.11686	0.92045	1.01859
Brefeldin A-inhibited guanine nucleotide-exchange protein 2	A2A5R2	3.627	4	1.01859	1.18032	0.963829	0.981748	0.83946
Secernin-3	Q3TMH2	16.75	4	1.01859	0.946237	1.00925	0.946237	0.855067
Deoxyhypusine hydroxylase	Q99LN9	24.83	4	1.01859	0.981748	1.04713	1.09648	1.07647
Nucleolar GTP-binding protein 1	Q99ME9	9.148	4	1.01859	1.05682	1.07647	1.01859	1.04713
39S ribosomal protein L4, mitochondrial	Q9DCU6	19.39	4	1.01859	1.13763	1.1272	1.20226	1.21339
NHP2-like protein 1	Q9D0T1	33.59	4	1.01859	0.847227	1.21339	0.862979	0.831764
Metastasis-associated protein MTA2	Q9R190	6.587	4	1.01859	0.972747	1.05682	1.02802	1.1695
Phosphorylase b kinase regulatory subunit alpha, liver isoform	Q8BWJ3	4.291	4	1.01859	1.20226	0.963829	1.04713	1.1695
Golgi-associated PDZ and coiled-coil motif-containing protein	Q8BH60	9.719	4	1.01859	1.05682	0.912011	1.08643	1.04713
RAC-beta serine/threonine-protein kinase	Q60823	5.613	4	1.01859	1.0666	0.937562	1.03753	1.10662
Protein PRRC1	Q3UPH1	14	4	1.02802	1.05682	1.03753	0.903649	0.990832
Integrator complex subunit 3	Q7TPD0	8.069	4	1.02802	1.08643	1.09648	1.04713	1
Basigin	P18572	11.05	4	1.02802	0.990832	1	0.928966	1.01859
NudC domain-containing protein 1	Q6PIP5	11.68	4	1.02802	0.981748	0.981748	1.01859	0.981748
EH domain-binding protein 1-like protein 1	Q99MS7	3.38	4	1.02802	0.990832	1.03753	1.07647	1.0666
Alpha-2-macroglobulin-P	Q6GQT1	2.646	4	1.02802	1.02802	1.78649	1.72187	0.879023
60S ribosomal protein L19	P84099	20.92	4	1.02802	1.11686	0.972747	1.44544	1.28233
Protein dopey-2	Q3UHQ6	1.612	4	1.02802	1.02802	0.954993	1.07647	1.1272
Methionine aminopeptidase 1	Q8BP48	16.32	4	1.03753	1.24738	1.18032	1.75388	1.24738
Ragulator complex protein LAMTOR5	Q9D1L9	21.98	4	1.03753	1.03753	0.963829	0.928966	1.02802
Nucleolysin TIA-1	P52912	10.36	4	1.03753	1.05682	1.0666	1.07647	0.981748
Aminopeptidase N	P97449	7.35	4	1.04713	0.809096	0.879023	0.972747	0.92045
Receptor-interacting serine/threonine-protein kinase 3	Q9QZL0	9.877	4	1.04713	1.55597	1.15878	1.61436	1.19124
Striatin-3	Q9ERG2	6.658	4	1.04713	1.00925	1.03753	1.0666	1.01859
Interleukin enhancer-binding factor 2	Q9CXY6	13.33	4	1.05682	1.01859	1.02802	0.972747	0.92045
55 kDa erythrocyte membrane protein	P70290	13.95	4	1.05682	1.02802	0.946237	1.03753	1.01859
Sorcin	Q6P069	19.19	4	1.05682	1	1.02802	0.981748	0.981748
CDP-diacylglycerol--inositol 3-phosphatidyltransferase	Q8VDP6	17.37	4	1.05682	0.831764	1.25893	1.09648	0.912011
Cytochrome c oxidase subunit 7A2, mitochondrial	P48771	27.71	4	1.05682	0.946237	1.05682	0.963829	0.903649
Single-stranded DNA-binding protein, mitochondrial	Q9CYR0	23.68	4	1.05682	1.11686	0.981748	1.05682	1.0666
Isochorismatase domain-containing protein 1	Q91V64	21.89	4	1.0666	0.809096	0.870964	0.92045	1.05682
Probable E3 ubiquitin-protein ligase HERC4	Q6PAV2	6.433	4	1.0666	1.04713	1	1.04713	0.92045
Rab11 family-interacting protein 5	Q8R361	11.47	4	1.0666	1.04713	0.937562	1.05682	1.10662
Bifunctional coenzyme A synthase	Q9DBL7	18.83	4	1.0666	0.954993	0.903649	0.887156	1.01859
Plexin domain-containing protein 2	Q9DC11	8.491	4	1.0666	1	0.92045	0.847227	1.02802
V-type proton ATPase subunit D	P57746	16.6	4	1.07647	0.895365	0.981748	0.824138	0.751623
Protein SGT1 homolog	Q9CX34	17.56	4	1.07647	1.05682	0.954993	1.2942	0.855067
DEP domain-containing mTOR-interacting protein	Q570Y9	12.96	4	1.08643	1.04713	0.972747	1.01859	1.07647
Cleavage and polyadenylation specificity factor subunit 6	Q6NVF9	9.982	4	1.08643	0.937562	0.816582	0.928966	1.10662
Vacuolar protein sorting-associated protein 4B	P46467	10.81	4	1.08643	0.946237	1.04713	1.21339	1.07647
SWI/SNF-related matrix-associated actin-dependent regulator of chromatin subfamily D member 2	Q99JR8	11.86	4	1.08643	1.10662	1.05682	1.08643	1.19124
Elongation factor G, mitochondrial	Q8K0D5	7.057	4	1.08643	0.928966	0.895365	1.15878	1.19124
Acid sphingomyelinase-like phosphodiesterase 3b	P58242	11.4	4	1.08643	1.04713	1.07647	1.02802	1.0666
Sequestosome-1	Q64337	11.54	4	1.08643	1.15878	0.731139	0.816582	0.144544
Aladin	P58742	7.875	4	1.08643	1.02802	1.00925	0.981748	0.862979
Serine/threonine-protein kinase MRCK beta	Q7TT50	3.386	4	1.08643	1.27057	1.10662	1.34276	0.946237
Calcium load-activated calcium channel	Q921L3	12.77	4	1.08643	1.13763	1.0666	1	1.10662
GRB10-interacting GYF protein 2	Q6Y7W8	3.098	4	1.08643	0.954993	1.20226	1.03753	1.13763
Chromobox protein homolog 3	P23198	26.23	4	1.09648	1.00925	0.972747	0.963829	0.847227
Myotubularin-related protein 6	Q8VE11	8.752	4	1.09648	1.08643	1.07647	1.15878	1.05682
28S ribosomal protein S9, mitochondrial	Q9D7N3	15.9	4	1.09648	1.10662	1.09648	1.02802	1.13763
Interferon-induced, double-stranded RNA-activated protein kinase	Q03963	12.04	4	1.09648	1.09648	1	0.972747	1.08643
Cell division cycle protein 16 homolog	Q8R349	13.23	4	1.10662	1.11686	1.03753	1.20226	1.03753
PC4 and SFRS1-interacting protein	Q99JF8	8.333	4	1.10662	1.00925	0.990832	0.946237	0.862979
Cohesin subunit SA-2	O35638	5.28	4	1.10662	1.19124	1.13763	1.19124	1.14815
Histidine triad nucleotide-binding protein 2, mitochondrial	Q9D0S9	21.47	4	1.10662	1.09648	1.03753	0.990832	1.01859
Calcium-binding mitochondrial carrier protein Aralar2	Q9QXX4	7.396	4	1.10662	1.05682	0.855067	1.0666	0.870964
U5 small nuclear ribonucleoprotein 40 kDa protein	Q6PE01	24.3	4	1.1272	1.15878	1.09648	1.05682	1.13763
Scaffold attachment factor B2	Q80YR5	5.146	4	1.1272	0.855067	1.13763	1.15878	0.963829
Huntingtin	P42859	1.218	4	1.1272	0.981748	1.02802	1.1272	0.954993
Hepatocyte growth factor-regulated tyrosine kinase substrate	Q99LI8	6.839	4	1.13763	1.39316	1.34276	1.5417	0.824138
HEAT repeat-containing protein 6	Q6P1G0	4.561	4	1.13763	1.01859	1	0.92045	0.928966
E3 ubiquitin-protein ligase TRIM56	Q80VI1	10.22	4	1.13763	0.816582	0.831764	0.772681	0.483059
Protein transport protein Sec24A	Q3U2P1	5.046	4	1.13763	1.15878	0.937562	1.41906	0.928966
DNA replication licensing factor MCM2	P97310	4.535	4	1.14815	2.05116	1.61436	2.63027	1.95884
5'-AMP-activated protein kinase subunit beta-1	Q9R078	28.89	4	1.14815	1.1695	1.03753	1.1272	1.20226
Teneurin-4	Q3UHK6	1.588	4	1.14815	1.35519	0.630957	1.2942	1.05682
Beta-sarcoglycan	P82349	10.63	4	1.14815	1.0666	0.772681	1.94089	1.22462
Galectin-3-binding protein	Q07797	11.96	4	1.15878	0.325087	1.23595	0.928966	0.847227
Metaxin-1	P47802	13.25	4	1.15878	1.03753	0.928966	1.05682	0.981748
Glutathione S-transferase A4	P24472	21.62	4	1.15878	1	0.77983	0.772681	0.946237
Protein ABHD14B	Q8VCR7	25.71	4	1.18032	1.07647	0.685488	0.879023	0.83946
TBC1 domain family member 23	Q8K0F1	5.702	4	1.18032	0.474242	0.642688	0.698232	0.758578
Titin	A2ASS6	0.06248	4	1.18032	1.04713	1.08643	0.847227	1.24738
Hydroxysteroid dehydrogenase-like protein 2	Q2TPA8	16.73	4	1.20226	1.43219	0.794328	0.862979	0.794328
Serine/threonine-protein phosphatase 5	Q60676	13.43	4	1.21339	1.14815	1.23595	1.0666	1.51356
Calcineurin subunit B type 1	Q63810	36.47	4	1.21339	1.10662	0.831764	0.954993	0.331131
E3 ubiquitin-protein ligase RNF213	E9Q555	0.8346	4	1.21339	1.04713	1.01859	1.27057	1.31826
U6 snRNA-associated Sm-like protein LSm2	O35900	28.42	4	1.21339	1.08643	1.04713	0.954993	1
Gap junction alpha-1 protein	P23242	13.61	4	1.22462	0.809096	0.801678	0.57544	1.04713
Calcium/calmodulin-dependent protein kinase type 1	Q91YS8	14.71	4	1.22462	0.903649	1.04713	1.13763	0.711214
Methylglutaconyl-CoA hydratase, mitochondrial	Q9JLZ3	6.369	4	1.22462	1.20226	1	1.1695	1.10662
Calcium uniporter regulatory subunit MCUb, mitochondrial	Q810S1	14.2	4	1.23595	1.04713	0.816582	0.928966	0.744732
Mitochondrial-processing peptidase subunit alpha	Q9DC61	10.5	4	1.23595	0.981748	1.18032	0.903649	0.809096
Signal transducing adapter molecule 2	O88811	7.839	4	1.23595	0.928966	1	0.672977	1.39316
Membrane-associated progesterone receptor component 2	Q80UU9	30.41	4	1.24738	1.15878	1.07647	1.38038	1.00925
Stomatin-like protein 2, mitochondrial	Q99JB2	17.85	4	1.24738	1.23595	1.14815	1.07647	1.15878
PRA1 family protein 3	Q8R5J9	16.49	4	1.27057	1.01859	0.515229	1.35519	0.698232
Ubiquitin-like protein ISG15	Q64339	37.27	4	1.27057	0.251189	2.01372	1.51356	0.465586
Estradiol 17-beta-dehydrogenase 11	Q9EQ06	17.79	4	1.28233	0.794328	1.21339	0.954993	0.654636
Choline-phosphate cytidylyltransferase A	P49586	20.71	4	1.2942	0.954993	0.862979	1.00925	0.501187
39S ribosomal protein L45, mitochondrial	Q9D0Q7	22.55	4	1.2942	1.47231	1.07647	1.34276	1.33045
Sushi-repeat-containing protein SRPX	Q9R0M3	9.914	4	1.33045	1.18032	0.131826	0.207014	0.630957
Vesicle transport protein GOT1B	Q9CR60	15.22	4	1.34276	1.14815	1.11686	1.22462	0.937562
Protein FAM98B	Q80VD1	15.85	4	1.35519	1.07647	1.47231	0.751623	0.737904
Solute carrier family 12 member 4	Q9JIS8	3.963	4	1.36773	1.30617	0.666807	1.44544	0.751623
3'(2'),5'-bisphosphate nucleotidase 1	Q9Z0S1	16.23	4	1.38038	1.48594	0.751623	1.52757	1.72187
Peptide-N(4)-(N-acetyl-beta-glucosaminyl)asparagine amidase	Q9JI78	7.834	4	1.38038	0.613762	1.24738	1.03753	0.648634
Vesicle-associated membrane protein 7	P70280	20	4	1.39316	0.744732	1.5417	1.70608	0.928966
Transmembrane emp24 domain-containing protein 3	Q78IS1	18.55	4	1.39316	1.1695	1.44544	1.39316	1.02802
Peptidyl-tRNA hydrolase 2, mitochondrial	Q8R2Y8	27.62	4	1.39316	1.18032	0.912011	0.787046	1.02802
Dynactin subunit 4	Q8CBY8	19.49	4	1.43219	1.58489	1.10662	1.45881	2.24905
Cytochrome b-245 chaperone 1	Q3TYS2	14.44	4	1.43219	1	1.00925	1.09648	0.356451
Dedicator of cytokinesis protein 1	Q8BUR4	2.735	4	1.44544	0.990832	0.895365	0.717794	1.27057
ADP-ribosylation factor-binding protein GGA2	Q6P5E6	11.28	4	1.47231	1.20226	1.15878	1.57036	1
Ragulator complex protein LAMTOR3	O88653	44.35	4	1.52757	1.43219	1.00925	1.1695	1.05682
SET and MYND domain-containing protein 5	Q3TYX3	12.74	4	1.52757	1.27057	0.912011	1.39316	1.36773
N-acetylgalactosamine kinase	Q68FH4	16.59	4	1.5417	1.38038	0.544503	1.28233	0.824138
FUN14 domain-containing protein 2	Q9D6K8	38.41	4	1.57036	1.67494	0.809096	1.44544	1.10662
Putative hydrolase RBBP9	O88851	36.56	4	1.58489	1.48594	0.903649	1.57036	0.887156
Vacuolar protein sorting-associated protein 13C	Q8BX70	1.521	4	1.61436	1.57036	0.666807	1.59956	2.0893
Growth factor receptor-bound protein 2	Q60631	15.21	4	1.61436	2.10863	0.691831	2.83139	3.04789
Interferon-activable protein 202	Q9R002	13.03	4	1.6293	1.18032	1.33045	1.31826	0.505825
Monoglyceride lipase	O35678	20.46	4	1.67494	2.14783	1.11686	3.34195	1.49968
Histone H1.1	P43275	22.54	4	1.67494	1.44544	1.01859	1.18032	0.895365
Diphosphoinositol polyphosphate phosphohydrolase 1	Q9JI46	24.4	4	1.67494	1.59956	0.559758	3.31131	0.704693
Cytochrome c oxidase subunit 6A1, mitochondrial	P43024	36.94	4	1.72187	1.22462	0.772681	1.01859	0.963829
NLR family member X1	Q3TL44	5.231	4	1.83654	1.43219	1.03753	1.5417	0.580764
UBX domain-containing protein 6	Q99PL6	11.76	4	2.03236	1.45881	1.2942	1.35519	0.711214
Fibronectin type III domain-containing protein 3B	Q6NWW9	4.474	4	2.0893	1.77011	1.83654	2.14783	1.85353
Proteolipid protein 2	Q9R1Q7	26.32	3	0.149968	0.47863	1.1272	0.608135	0.981748
RNA polymerase II subunit A C-terminal domain phosphatase	Q7TSG2	4.688	3	0.296483	0.903649	1.92309	2.03236	0.879023
Phospholipid phosphatase 1	Q61469	17.67	3	0.310456	0.672977	1.59956	0.862979	0.440555
Actin-like protein 6A	Q9Z2N8	11.66	3	0.356451	0.711214	0.654636	0.376704	0.251189
U3 small nucleolar RNA-associated protein 4 homolog	Q8R2N2	5.685	3	0.369828	0.654636	0.461318	0.642688	1.83654
Caprin-1	Q60865	6.648	3	0.474242	0.432514	0.685488	0.711214	0.831764
Serine/arginine-rich splicing factor 7	Q8BL97	11.99	3	0.49204	0.580764	0.724436	0.554626	0.625173
Sterol O-acyltransferase 1	Q61263	7.407	3	0.534564	0.625173	1.11686	0.981748	1.05682
Zinc finger CCCH-type antiviral protein 1	Q3UPF5	4.44	3	0.539511	0.570164	0.534564	0.331131	0.879023
Periplakin	Q9R269	2.963	3	0.554626	0.724436	0.824138	1	1.15878
Multifunctional methyltransferase subunit TRM112-like protein	Q9DCG9	37.6	3	0.564937	0.534564	0.751623	0.92045	0.809096
Ubiquitin-like protein 7	Q91W67	9.211	3	0.570164	0.765597	0.704693	0.319154	0.731139
Microtubule-associated protein 2	P20357	1.969	3	0.586138	1.14815	0.772681	1.65959	1.5417
Proliferating cell nuclear antigen	P17918	15.71	3	0.591562	0.937562	0.831764	0.879023	0.816582
Protein BRICK1	Q91VR8	42.67	3	0.597035	0.717794	1.10662	0.847227	0.903649
Endoribonuclease LACTB2	Q99KR3	13.19	3	0.648634	0.990832	0.855067	0.544503	1.13763
Neutral amino acid transporter B(0)	P51912	5.967	3	0.648634	0.698232	0.809096	0.77983	0.972747
Translocon-associated protein subunit alpha	Q9CY50	11.89	3	0.660693	0.597035	0.912011	0.483059	0.30479
Ankyrin repeat domain-containing protein 17	Q99NH0	0.922	3	0.660693	0.765597	1.2942	0.809096	0.751623
Splicing factor 3A subunit 3	Q9D554	6.188	3	0.666807	0.539511	0.794328	0.519996	0.619441
AP-2 complex subunit sigma	P62743	24.65	3	0.666807	0.92045	0.895365	0.855067	1.13763
DNA-directed RNA polymerases I, II, and III subunit RPABC3	Q923G2	26.67	3	0.679204	0.704693	0.831764	0.77983	1.08643
60S ribosomal protein L7-like 1	Q9D8M4	13.01	3	0.679204	0.847227	1.27057	0.847227	1.04713
2-iminobutanoate/2-iminopropanoate deaminase	P52760	33.33	3	0.685488	0.660693	0.608135	0.440555	1.01859
Syntaxin-12	Q9ER00	10.58	3	0.691831	0.711214	0.928966	0.636796	1.11686
Tumor suppressor ARF	Q64364	19.53	3	0.698232	0.928966	1.18032	0.539511	0.862979
Cytochrome c oxidase subunit 5B, mitochondrial	P19536	26.56	3	0.704693	0.92045	0.963829	0.824138	1.08643
Importin subunit alpha-1	P52293	10.02	3	0.711214	0.744732	1.10662	1.08643	0.972747
Golgi to ER traffic protein 4 homolog	Q9D1H7	11.31	3	0.711214	0.946237	1.13763	0.928966	1.00925
Jupiter microtubule associated homolog 2	Q6PGH2	18.95	3	0.724436	1.20226	1.95884	0.946237	1.30617
Axin interactor, dorsalization-associated protein	Q8C4Q6	7.213	3	0.724436	0.83946	0.816582	0.630957	0.954993
Peptidyl-prolyl cis-trans isomerase E	Q9QZH3	13.95	3	0.731139	0.731139	0.887156	0.801678	1.22462
cAMP-regulated phosphoprotein 19	P56212	15.18	3	0.731139	0.92045	0.654636	0.608135	0.946237
Golgi-associated plant pathogenesis-related protein 1	Q9CYL5	22.08	3	0.737904	0.772681	0.937562	0.765597	0.772681
Nuclear pore complex protein Nup214	Q80U93	2.494	3	0.744732	0.824138	0.731139	0.580764	0.824138
Cysteine and histidine-rich domain-containing protein 1	Q9D1P4	20.24	3	0.751623	0.937562	1.11686	1.23595	1.14815
15-hydroxyprostaglandin dehydrogenase [NAD(+)]	Q8VCC1	17.1	3	0.751623	1.33045	0.717794	0.724436	0.92045
U3 small nucleolar RNA-interacting protein 2	Q91WM3	13.26	3	0.751623	0.862979	0.972747	0.903649	0.862979
Acyl carrier protein, mitochondrial	Q9CR21	9.615	3	0.751623	0.758578	0.879023	0.809096	0.895365
Apoptosis regulator BAX	Q07813	17.71	3	0.758578	0.698232	0.946237	0.432514	0.765597
Phosphotriesterase-related protein	Q60866	14.33	3	0.772681	0.586138	0.564937	1.0666	0.870964
Low molecular weight phosphotyrosine protein phosphatase	Q9D358	24.68	3	0.787046	0.570164	0.831764	0.698232	0.0981748
Cyclin-dependent kinase 1	P11440	14.48	3	0.787046	1.02802	0.83946	1.02802	1.01859
Cathepsin L1	P06797	11.38	3	0.787046	1.0666	0.895365	0.816582	0.816582
Serine/threonine-protein kinase TAO1	Q5F2E8	3.097	3	0.787046	0.794328	0.83946	0.879023	0.801678
Ephrin type-B receptor 3	P54754	5.136	3	0.794328	0.744732	0.787046	0.83946	0.862979
Clathrin light chain A	O08585	15.32	3	0.794328	0.465586	0.92045	0.469894	1.07647
FK506-binding protein 15	Q6P9Q6	4.77	3	0.801678	0.816582	0.816582	0.794328	0.862979
Anoctamin-10	Q8BH79	8.042	3	0.801678	0.870964	0.758578	0.77983	0.717794
Protein kinase C alpha type	P20444	5.357	3	0.801678	0.765597	0.981748	0.772681	0.711214
Tax1-binding protein 3	Q9DBG9	28.23	3	0.801678	0.887156	0.787046	0.758578	1.1272
Transcription elongation factor A protein 1	P10711	13.29	3	0.809096	1.01859	0.946237	0.642688	0.963829
Polyadenylate-binding protein-interacting protein 1	Q8VE62	9.75	3	0.809096	0.724436	1.20226	1.09648	1.08643
ER membrane protein complex subunit 7	Q9EP72	24.48	3	0.809096	0.83946	0.954993	0.731139	0.77983
Ran-binding protein 6	Q8BIV3	2.353	3	0.809096	0.831764	0.831764	1.0666	0.809096
39S ribosomal protein L37, mitochondrial	Q921S7	7.801	3	0.816582	0.824138	0.77983	0.524807	0.49204
Major facilitator superfamily domain-containing protein 10	Q9D2V8	8.114	3	0.816582	0.648634	1.13763	1.09648	1.38038
Atrial natriuretic peptide receptor 2	Q6VVW5	3.343	3	0.816582	1.02802	1.20226	0.912011	0.787046
Major prion protein	P04925	13.78	3	0.816582	0.824138	0.855067	0.990832	0.903649
Protein C10	O35127	14.29	3	0.816582	0.895365	1.01859	0.717794	0.831764
40S ribosomal protein S26	P62855	26.96	3	0.824138	0.937562	1.01859	0.855067	0.912011
3-ketodihydrosphingosine reductase	Q6GV12	13.55	3	0.824138	0.83946	0.816582	0.660693	0.539511
Cytosolic iron-sulfur assembly component 2B	Q9D187	39.26	3	0.824138	0.564937	0.660693	0.496592	0.758578
NADH dehydrogenase [ubiquinone] 1 subunit C2	Q9CQ54	19.17	3	0.831764	1	1.07647	1.28233	0.787046
CCR4-NOT transcription complex subunit 11	Q9CWN7	10.5	3	0.831764	0.42462	0.751623	0.990832	0.92045
GRIP and coiled-coil domain-containing protein 1	Q9D4H2	6.298	3	0.83946	0.831764	0.912011	0.870964	0.937562
E3 ubiquitin-protein ligase RMND5A	Q80YQ8	6.905	3	0.83946	1.05682	1.30617	0.666807	0.642688
Splicing factor 3B subunit 4	Q8QZY9	9.434	3	0.847227	0.903649	1	1.10662	0.794328
Dynein light chain roadblock-type 1	P62627	34.38	3	0.847227	0.928966	0.928966	0.801678	0.751623
[truncated: 1,635 more rows]

## Sheet: iTRAQ_#3
Name	SwissProt Accession	%Cov(95)	Distinct Peptides(95%)	24h - A	0h A	24h + B	6h - A	5d - A	3d - B	Pool
[truncated: 3,802 more rows]
